# Supplementary material for: The Preventive Effect of Low-Molecular Weight Oyster Peptides on Lipopolysaccharide-Induced Acute Colitis in Mice by Modulating Intestinal Microbiota Communities
Source: Foods. 2024 Jul 29;13(15):2391. doi: 10.3390/foods13152391 (PMC11311859; doi:10.3390/foods13152391)
Supplement: Supplementary file 1 [file foods-13-02391-s001.zip]

Archive with 4 entries (4 files):
- supplementary material/Table S1 The DAI score criteria..xlsx
- supplementary material/Table S2 Amino acid sequence and molecular weight of LOP.xlsx
- supplementary material/Table S3 Sequencing quantity of each sample.xlsx
- supplementary material/Table S4 sequences length.xlsx
