# Supplementary material for: The Preventive Effect of Low-Molecular Weight Oyster Peptides on Lipopolysaccharide-Induced Acute Colitis in Mice by Modulating Intestinal Microbiota Communities
Source: Foods. 2024 Jul 29;13(15):2391. doi: 10.3390/foods13152391 (PMC11311859; doi:10.3390/foods13152391)
Supplement: Supplementary file 1 [file foods-13-02391-s001.zip › supplementary material/Table S1 The DAI score criteria..xlsx]

## Sheet: Sheet1
Table S1 The DAI score criteria.
Score	Trait of stool	Rectal bleding	Weight loss
0	Normal stools	Negative	None
1	Soft stools	Negative	1-5%
2	Soft stools	Postive	6-10%
3	Very soft	Visible in stool	11-15%
4	Watery stools	Gross bleeding	>15%
