# Supplementary material for: The Preventive Effect of Low-Molecular Weight Oyster Peptides on Lipopolysaccharide-Induced Acute Colitis in Mice by Modulating Intestinal Microbiota Communities
Source: Foods. 2024 Jul 29;13(15):2391. doi: 10.3390/foods13152391 (PMC11311859; doi:10.3390/foods13152391)
Supplement: Supplementary file 1 [file foods-13-02391-s001.zip › supplementary material/Table S2 Amino acid sequence and molecular weight of LOP.xlsx]

## Sheet: Table S2 
Table S2 Amino acid sequence and molecular weight of LOP
Amino acid sequence	Length	Mass	Score	Intensity
LPFQ	4	503.274	82.874	39738000000
VEFE	4	522.233	81.967	37224000000
LDL	3	359.206	62.263	27844000000
LEL	3	373.221	62.263	25253000000
ALL	3	315.216	55.918	23327000000
SLL	3	331.211	49.069	20687000000
LLL	3	357.263	55.918	18039000000
VTL	3	331.211	65.815	16061000000
TLL	3	345.226	54.846	14541000000
VEF	3	393.19	32.202	14152000000
DLL	3	359.206	50	13055000000
LGDL	4	416.227	65.829	13039000000
LGEV	4	416.227	67.593	12662000000
LDLG	4	416.227	65.088	12443000000
VAL	3	301.2	55.918	12318000000
LVL	3	343.247	55.918	11011000000
AGLQFPVG	8	787.423	109.7	10930000000
LSL	3	331.211	62.263	9496900000
VEL	3	359.206	62.263	9441400000
FDL	3	393.19	57.455	9414100000
VLL	3	343.247	55.918	9394200000
LQL	3	372.237	78.062	9285500000
LDF	3	393.19	62.263	8556200000
LGL	3	301.2	55.918	8507600000
VAF	3	335.185	33.176	8166300000
LKL	3	372.274	65.815	7971400000
LALL	4	428.3	83.876	7453800000
VAVL	4	400.269	78.062	7422000000
LAL	3	315.216	55.918	7287600000
SEKEEVRIG	9	1045.54	135.79	7201600000
VALT	4	402.248	69.708	6971600000
VGL	3	287.185	55.918	6398900000
LEVE	4	488.248	100.09	6182500000
LEV	3	359.206	62.745	6153900000
LNL	3	358.222	78.062	5944100000
VDL	3	345.19	62.263	5775400000
PWL	3	414.227	48.874	5690800000
LEVA	4	430.243	54.755	5439900000
LNV	3	344.206	62.263	5390700000
LAF	3	349.2	55.918	5143800000
VELL	4	472.29	83.129	4837700000
REEYPDRIM	9	1207.57	106.68	4829100000
VLLP	4	440.3	83.876	4805100000
LETV	4	460.253	109.69	4795500000
ELF	3	407.206	69.897	4621600000
LENVIRDA	8	928.498	103.83	4335000000
GVL	3	287.185	55.918	4257100000
GFAGDDAPR	9	904.404	111.82	4256200000
LLF	3	391.247	55.918	4232000000
LHL	3	381.238	46.196	4189900000
VDY	3	395.169	44.845	4186200000
DLW	3	432.201	49.069	4061200000
EVEL	4	488.248	122.18	4014400000
VLDL	4	458.274	94.737	3994700000
WLS	3	404.206	42.098	3932800000
VAGL	4	358.222	53.534	3870700000
PSAATPKPA	9	838.455	132.57	3866000000
LELE	4	502.264	108.73	3840300000
VEQL	4	487.264	70.863	3810300000
VGLL	4	400.269	65.815	3806000000
VADL	4	416.227	69.708	3679900000
SLM	3	349.167	49.069	3675800000
SLF	3	365.195	49.069	3674100000
LTV	3	331.211	57.516	3630700000
VVVV	4	414.284	37.54	3628300000
ELL	3	373.221	69.897	3526300000
VLF	3	377.231	52.041	3494700000
EEYPDRIM	8	1051.46	105.39	3413100000
VPFP	4	458.253	78.062	3392600000
YLL	3	407.242	55.918	3390700000
VTF	3	365.195	55.249	3340900000
LELD	4	488.248	93.045	3334000000
NLDIERPT	8	956.493	116.37	3332900000
FGL	3	335.185	48.874	3306100000
LPL	3	341.231	55.918	3098900000
LELL	4	486.305	94.737	3095800000
GLV	3	287.185	55.918	3055400000
LVE	3	359.206	32.689	3028400000
GGVLPNIQ	8	796.444	120.86	3017400000
LENL	4	487.264	89.046	3000600000
PLFD	4	490.243	38.261	2974400000
LEAL	4	444.258	83.129	2955800000
LQLA	4	443.274	94.737	2885000000
LPF	3	375.216	55.918	2874100000
VEW	3	432.201	50.225	2854500000
DIERPTYT	8	993.477	119.41	2805900000
LGGL	4	358.222	78.062	2784800000
TEAPLNPK	8	868.465	119.57	2743800000
LSLQ	4	459.269	125.49	2743300000
GSLL	4	388.232	78.531	2691600000
LDW	3	432.201	62.263	2689300000
LELG	4	430.243	82.602	2655700000
VEPL	4	456.258	67.593	2556400000
AIRNDEELNKL	11	1313.69	133.81	2542700000
LDLM	4	490.246	82.602	2513900000
GFLP	4	432.237	62.263	2474000000
LDLR	4	515.307	81.967	2473300000
MLL	3	375.219	43.876	2459200000
VEGL	4	416.227	65.829	2454100000
LML	3	375.219	41.83	2438100000
VTPL	4	428.263	37.131	2428900000
VDLEPGTM	8	860.395	181.2	2409600000
LSLG	4	388.232	58.352	2395200000
LSVA	4	388.232	38.03	2395200000
VAPL	4	398.253	40.566	2383400000
AVLL	4	414.284	65.815	2360700000
VVL	3	329.231	55.918	2354100000
AGLQFPVGR	9	943.524	113.7	2343900000
PFEV	4	490.243	35.819	2335000000
YLV	3	393.226	48.874	2330900000
LEDF	4	522.233	67.593	2305500000
AVL	3	301.2	52.041	2262200000
LNPL	4	455.274	65.088	2260700000
VTLL	4	444.295	90	2202600000
LEEL	4	502.264	82.602	2201600000
SVL	3	317.195	49.069	2186700000
LLPK	4	469.326	94.737	2154400000
GVEEIIKR	8	942.55	178.08	2116400000
LRL	3	400.28	57.455	2089400000
LPPL	4	438.284	62.263	2087500000
VGPL	4	384.237	44.845	2062900000
EIPSSPIKVPVEA	13	1364.76	88.134	2045000000
LSV	3	317.195	44.845	2038600000
DSILPPKRPTDLPL	14	1560.89	152.62	2030800000
VELE	4	488.248	95.617	2026200000
YLEL	4	536.285	90	2002900000
LPNL	4	455.274	90	1997800000
FDV	3	379.174	57.455	1971100000
VLV	3	329.231	55.918	1953200000
YLPL	4	504.295	53.534	1897200000
LPLL	4	454.316	78.062	1868600000
LEVL	4	472.29	72.087	1824300000
LFE	3	407.206	73.311	1814300000
LDLL	4	472.29	75.898	1795000000
VEPF	4	490.243	59.298	1785700000
LEM	3	391.178	42.596	1771600000
GFL	3	335.185	55.918	1769900000
VALL	4	414.284	62.263	1758300000
VGLT	4	388.232	70.862	1751600000
GLIDEDIEPPR	11	1252.63	147.2	1700500000
LLLE	4	486.305	74.48	1691300000
GLLH	4	438.259	34.935	1691200000
EFL	3	407.206	61.092	1682500000
FEPL	4	504.258	64.613	1681600000
AIRNDEELNKLL	12	1426.78	89.08	1681100000
LESL	4	460.253	83.129	1675300000
GFDL	4	450.211	88.444	1657200000
LEVQ	4	487.264	82.17	1654200000
LASL	4	402.248	55.36	1641700000
LTL	3	345.226	57.455	1632000000
VALV	4	400.269	44.439	1623000000
NLDIERPTYT	10	1220.6	112.8	1607300000
TLF	3	379.211	52.288	1597400000
WDL	3	432.201	55.249	1584100000
GQKDSYVGD	9	967.425	103.74	1579000000
VTDL	4	446.238	65.088	1577300000
VSL	3	317.195	60	1574400000
LENVIRDAVT	10	1128.61	137.95	1573300000
VPL	3	327.216	43.876	1568200000
VELP	4	456.258	59.298	1554000000
VSEL	4	446.238	104.58	1550300000
LELK	4	501.316	85.518	1546000000
SDLL	4	446.238	69.708	1544800000
LEF	3	407.206	42.596	1528700000
FDLD	4	508.217	61.28	1516600000
YEETRGVLKV	10	1192.65	105.52	1511100000
LEFE	4	536.248	54.755	1501300000
VTLE	4	460.253	127.04	1501200000
LAV	3	301.2	55.918	1496200000
SLV	3	317.195	45.229	1481300000
VELR	4	515.307	92.151	1477000000
LELQ	4	501.28	94.268	1471100000
TLDL	4	460.253	88.444	1461200000
LGFE	4	464.227	109.97	1442700000
WDV	3	418.185	32.202	1440000000
LEDL	4	488.248	95.617	1425700000
AIRNDEELNK	10	1200.61	88.134	1424600000
AWV	3	374.195	36.05	1402700000
AEREIVRDIKEK	12	1484.83	89.231	1394700000
LFL	3	391.247	55.918	1392100000
GPAGPIGPR	9	820.456	150.02	1384000000
VEHL	4	496.265	61.851	1361800000
LGRL	4	457.301	78.531	1349500000
LLSL	4	444.295	68.068	1345100000
DWL	3	432.201	57.745	1342600000
TDLL	4	460.253	82.235	1339700000
TLEL	4	474.269	115.97	1309700000
GIGTVPVG	8	698.396	128	1300100000
ALLQ	4	443.274	102.45	1291500000
LGV	3	287.185	52.041	1289200000
FLE	3	407.206	65.815	1282400000
VDLR	4	501.291	93.045	1281400000
DLHL	4	496.265	51.938	1277500000
ALLP	4	412.269	44.845	1273400000
LPFE	4	504.258	75.898	1270400000
VQLP	4	455.274	63.971	1268800000
LDAL	4	430.243	59.389	1266700000
LSPL	4	428.263	31.697	1259700000
LSM	3	349.167	62.263	1259600000
PHA	3	323.159	36.05	1254100000
LLDL	4	472.29	59.298	1253000000
IDQNRDGFID	10	1191.55	114.97	1242000000
LALN	4	429.259	69.708	1237400000
KEVLHPVIQ	9	1061.62	156.35	1229800000
QLLQ	4	500.296	49.481	1225600000
LAY	3	365.195	40	1218400000
GLL	3	301.2	55.918	1208000000
LPEV	4	456.258	75.898	1197800000
LETL	4	474.269	71.861	1170400000
LDLA	4	430.243	65.088	1167000000
STEIPEFPIAPE	12	1328.65	104.44	1159000000
SLPF	4	462.248	48.971	1150500000
VTFP	4	462.248	35.542	1150500000
NLLL	4	471.306	55.36	1144700000
YGL	3	351.179	48.874	1141100000
LELA	4	444.258	75.898	1140100000
LNF	3	392.206	83.876	1138500000
LPVL	4	440.3	62.263	1127100000
LAVL	4	414.284	57.516	1125300000
VGGL	4	344.206	73.311	1120000000
VELA	4	430.243	65.088	1119500000
VLM	3	361.204	55.918	1117900000
IEEIPEVPL	9	1037.56	94.407	1114900000
GIGTVPVGRVE	11	1082.61	108.98	1113200000
VGVL	4	386.253	73.311	1098500000
LDM	3	377.162	62.263	1097400000
FDEL	4	522.233	100.21	1096200000
SDEHVPGSPF	10	1070.47	100.19	1088400000
PLLK	4	469.326	82.602	1069800000
TLPF	4	476.263	40.9	1069800000
VAEL	4	430.243	69.708	1064000000
LGF	3	335.185	55.918	1063600000
LQV	3	358.222	57.516	1062600000
VSLQ	4	445.254	91.004	1057100000
LLLN	4	471.306	63.971	1055600000
FEDL	4	522.233	61.05	1055100000
LGM	3	319.157	46.196	1055000000
VEVR	4	501.291	47.808	1054100000
LLK	3	372.274	57.455	1050600000
NVLP	4	441.259	69.708	1034200000
EIDEDVKIVPR	11	1311.7	147.75	1030500000
LAPL	4	412.269	69.294	1020200000
EWV	3	432.201	61.092	1011200000
LAKL	4	443.311	38.03	1009200000
VDLE	4	474.233	90.132	1006600000
ALHL	4	452.275	50.225	999050000
AGFAGDDAPR	10	975.441	114.99	988510000
FEV	3	393.19	62.263	983720000
VRLD	4	501.291	51.526	978600000
LSDL	4	446.238	94.224	978470000
ALW	3	388.211	55.918	978400000
VDW	3	418.185	40.635	977910000
GIVLDSGDGVTH	12	1168.57	160.75	977260000
LGW	3	374.195	43.876	969930000
VTVL	4	430.279	52.856	965540000
KLW	3	445.269	54.846	962130000
LDLK	4	487.301	69.641	955590000
VEDL	4	474.233	77.528	951730000
DVDKINVPVIG	11	1167.65	99.802	943460000
LFLD	4	506.274	38.03	942260000
LLNL	4	471.306	74.48	940340000
VPLV	4	426.284	62.263	940170000
SPIGYLPK	8	873.496	134.06	938690000
VAPF	4	432.237	57.455	937260000
EHPPTVGDLPGIQ	13	1358.68	86.67	928180000
TVL	3	331.211	39.457	923170000
GLLK	4	429.295	70.862	920510000
FER	3	450.223	63.971	918430000
VEYL	4	522.269	38.03	911510000
LPVA	4	398.253	44.439	895050000
YDLQ	4	537.243	69.776	886710000
LEPL	4	470.274	54.755	886050000
LPLQ	4	469.29	82.602	880330000
GSPF	4	406.185	61.851	878550000
LEKL	4	501.316	38.03	869250000
DFV	3	379.174	57.745	864760000
EVLHPVIQ	8	933.528	118.69	856070000
VERL	4	515.307	76.27	854020000
LSLE	4	460.253	85.904	849100000
LATL	4	416.263	45.044	847070000
LLV	3	343.247	36.05	846370000
VLLL	4	456.331	78.062	845910000
PFRP	4	515.286	94.737	844350000
VDVL	4	444.258	49.481	843100000
LEW	3	446.217	62.263	841690000
LPSIPQEGIEK	11	1209.66	134.25	841390000
LGLR	4	457.301	52.418	834800000
LAM	3	333.172	55.918	831320000
VANL	4	415.243	55.36	830990000
VAFE	4	464.227	69.708	825410000
LFD	3	393.19	38.717	824610000
DWEDWNPK	8	1088.46	132.29	821810000
VADF	4	450.211	58.511	816730000
LLM	3	375.219	55.918	816470000
LDLQ	4	487.264	104.48	813650000
SLLE	4	460.253	85.904	799610000
FDW	3	466.185	62.263	794850000
PFPR	4	515.286	94.118	794280000
YKVL	4	521.321	64.613	792390000
LLLD	4	472.29	70.435	791830000
LPQ	3	356.206	42.596	787850000
WLK	3	445.269	44.845	785880000
AFSP	4	420.201	59.298	785590000
LELH	4	510.28	59.298	784320000
VGFE	4	450.211	67.593	783780000
LDLH	4	496.265	59.298	779990000
VEFS	4	480.222	59.389	778790000
PLGQ	4	413.227	33.732	774340000
LDLN	4	473.249	87.265	774120000
AVLE	4	430.243	102.45	770400000
FLD	3	393.19	47.364	763450000
LSLD	4	446.238	47.145	758880000
GDKPIKDSPF	10	1102.57	89.029	757370000
LEGL	4	430.243	65.088	756280000
SLPSTPISLP	10	1010.56	91.906	752890000
YDL	3	409.185	57.455	752650000
ELPDGQVLT	9	970.497	125.53	750890000
GYL	3	351.179	55.918	748730000
YGLE	4	480.222	70.862	748320000
LELR	4	529.322	100.09	745290000
VTVE	4	446.238	82.5	745100000
LDFP	4	490.243	65.088	745100000
PFQ	3	390.19	83.876	742820000
LPVG	4	384.237	62.263	741470000
RELL	4	529.322	53.478	740660000
LVLE	4	472.29	82.602	737820000
LDVPDEPVHEPTPV	14	1542.76	155.84	737570000
REVL	4	515.307	43.823	736330000
KQEYDESGPS	10	1138.48	160.88	733020000
WEVP	4	529.254	55.232	720740000
RNLDIERPT	9	1112.59	94.85	717270000
KLEL	4	501.316	71.054	716420000
VDF	3	379.174	62.263	716000000
ALGL	4	372.237	73.311	711540000
YVLP	4	490.279	50.225	708380000
YPLP	4	488.263	78.062	706010000
FPLS	4	462.248	51.96	705340000
YLE	3	423.201	50.225	702890000
FDLK	4	521.285	55.852	696420000
DLV	3	345.19	50	693210000
ELPL	4	470.274	92.392	691510000
VAVE	4	416.227	64.613	690310000
VGLV	4	386.253	62.263	686420000
LEFP	4	504.258	52.856	685820000
LQVH	4	495.281	37.131	683840000
AIRNDEELN	9	1072.51	105.14	676980000
WLE	3	446.217	42.596	676260000
FEM	3	425.162	53.534	676250000
GFLD	4	450.211	56.969	676130000
YDDTYVPR	8	1027.46	139.31	674320000
WEL	3	446.217	44.845	671590000
FELD	4	522.233	66.538	668560000
ELKL	4	501.316	71.054	667700000
PYPR	4	531.281	94.737	667620000
YEL	3	423.201	44.845	665480000
VQVL	4	457.29	64.613	663880000
VEVV	4	444.258	52.856	660970000
VTAL	4	402.248	41.045	659710000
VTEV	4	446.238	65.088	658220000
LELP	4	470.274	83.129	658110000
FDF	3	427.174	44.439	655330000
LPLP	4	438.284	83.876	654020000
LQLE	4	501.28	116.54	643630000
EFV	3	393.19	65.051	642360000
DVF	3	379.174	49.069	641420000
KDLL	4	487.301	82.17	638220000
VELQ	4	487.264	104.62	636840000
WSLP	4	501.259	52.856	636490000
DFL	3	393.19	57.745	631230000
LLT	3	345.226	44.439	630980000
IDEDIEPPR	9	1082.52	136.8	630500000
VGFP	4	418.222	40.635	629750000
LSPF	4	462.248	52.856	628510000
IGPGGVEIK	9	868.502	93.162	627860000
VGW	3	360.18	40	627600000
ALEL	4	444.258	75.898	624030000
ALLE	4	444.258	90	623460000
AFV	3	335.185	48.874	622960000
YELPDGQVLT	10	1133.56	91.853	622160000
VPV	3	313.2	33.176	619150000
LDAF	4	464.227	55.232	617790000
LSFE	4	494.238	101.29	617040000
VESW	4	519.233	31.275	616100000
LGDF	4	450.211	67.593	614280000
YLM	3	425.198	55.918	613140000
RLF	3	434.264	32.202	608210000
GEPGPEGPAGPIGPR	15	1386.69	143.79	607380000
SPNQPFPL	8	898.455	110.34	601450000
DLR	3	402.223	75.577	601370000
LVDL	4	458.274	82.602	597310000
LGKL	4	429.295	50.856	596410000
FELK	4	535.301	85.518	591740000
LEEM	4	520.22	107.29	589540000
PLLP	4	438.284	83.876	588540000
VGVP	4	370.222	32.689	586520000
VLVD	4	444.258	59.298	585540000
RGVEEIIKR	9	1098.65	113.71	585040000
LVGL	4	400.269	65.815	584180000
VEVL	4	458.274	65.088	580900000
LGFN	4	449.227	82.602	580450000
LAPV	4	398.253	40.635	580120000
LGFT	4	436.232	78.531	573920000
GLDF	4	450.211	75.898	573360000
GFEL	4	464.227	83.129	573110000
DIERPTYTNL	10	1220.6	119.68	571410000
FPR	3	418.233	83.876	570750000
VLLE	4	472.29	65.088	570740000
GKLF	4	463.279	54.755	569410000
EVLE	4	488.248	112.01	567900000
VALN	4	415.243	52.856	567130000
YGF	3	385.164	55.918	565500000
FDDL	4	508.217	61.05	564490000
LPNV	4	441.259	65.829	563030000
LANL	4	429.259	51.96	562570000
LGLE	4	430.243	88.444	559850000
VLDF	4	492.258	88.444	559190000
TDDQVDEIIR	10	1202.58	101.65	557900000
SHEGYPFPPV	10	1128.52	91.041	555850000
AWL	3	388.211	48.874	555760000
VPPF	4	458.253	37.54	555680000
VELK	4	487.301	38.33	555160000
VATL	4	402.248	64.528	554120000
FDLN	4	507.233	71.753	547240000
LLGL	4	414.284	60	546990000
LPFA	4	446.253	62.263	545530000
LYP	3	391.211	55.918	544680000
VPF	3	361.2	48.874	543520000
LHAL	4	452.275	44.439	541870000
ELW	3	446.217	69.897	538670000
VTDF	4	480.222	49.481	538030000
VTFE	4	494.238	61.26	536100000
FGGL	4	392.206	78.062	534520000
LGLK	4	429.295	61.851	530490000
SPRPGIPAPDFS	12	1239.62	74.533	529560000
YELL	4	536.285	48.971	527760000
YLTP	4	492.258	52.856	526060000
GISVPGRDIVIGN	13	1295.72	135.99	525470000
ADDHLPGSPF	10	1054.47	77.282	524080000
VELT	4	460.253	82.5	523930000
LLSH	4	468.27	37.131	518520000
LDY	3	409.185	62.263	514750000
FDLL	4	506.274	52.856	514570000
KNAETELGET	10	1090.51	111.74	514450000
PVFS	4	448.232	72.087	513080000
PEFKEPLE	8	987.491	132.76	512290000
EVILPVPA	8	836.501	110.54	512230000
GKLL	4	429.295	44.547	511400000
FELE	4	536.248	53.478	511380000
VSLN	4	431.238	104.62	507250000
LADF	4	464.227	69.708	506930000
VLEV	4	458.274	59.298	506270000
NLL	3	358.222	52.288	505310000
LALK	4	443.311	61.851	503430000
GDQQIPGSPF	10	1044.49	108.7	502830000
LNLR	4	514.323	35.036	497440000
PGVL	4	384.237	40.635	493840000
YLDL	4	522.269	43.904	492680000
VAAL	4	372.237	62.263	491930000
DIDIREFDLS	10	1221.59	96.711	488210000
GFM	3	353.141	55.918	487430000
SLHV	4	454.254	43.904	486430000
PYP	3	375.179	38.344	486350000
PLFE	4	504.258	82.602	481740000
NLDL	4	473.249	73.415	480160000
DVP	3	329.159	31.755	480140000
GLW	3	374.195	46.196	475050000
LLNV	4	457.29	52.856	473950000
LEFK	4	535.301	35.291	473120000
AIRNDEELNKLLS	13	1513.81	55.841	471970000
KELL	4	501.316	105.36	471400000
VEV	3	345.19	57.455	468040000
WPL	3	414.227	41.83	467730000
GMDL	4	434.184	75.898	465960000
VPLG	4	384.237	62.263	465620000
GFLV	4	434.253	44.439	464790000
SLLK	4	459.306	57.986	464640000
EVL	3	359.206	52.288	463700000
VTLT	4	432.258	46.618	463560000
VYP	3	377.195	43.876	462690000
YHL	3	431.217	33.176	462130000
FDM	3	411.146	53.534	457520000
LQF	3	406.222	73.311	455430000
VNVE	4	459.233	40.978	454810000
LGSL	4	388.232	75.898	454300000
ELVR	4	515.307	49.481	450110000
LVPL	4	440.3	62.745	449300000
SFPL	4	462.248	52.856	448260000
LVV	3	329.231	46.196	447430000
VSLM	4	448.236	52.856	447190000
ALV	3	301.2	48.874	444800000
SVLDPDEGIR	10	1099.55	86.67	443450000
DDMEKIWHH	9	1209.52	138.1	443350000
FEL	3	407.206	44.845	443180000
LGML	4	432.241	47.364	442860000
TDLM	4	478.21	82.235	442160000
VSLL	4	430.279	44.278	441470000
YLGL	4	464.263	65.815	436810000
KEEDEDEDYLIH	12	1533.65	143.5	435420000
GQLF	4	463.243	74.48	435290000
VEEV	4	474.233	35.618	435160000
GGVQIPNSPF	10	1014.51	161.86	433980000
VEKL	4	487.301	50.856	433770000
VQVA	4	415.243	52.418	433550000
EESGTPEDRNIIDL	14	1586.74	89.032	432840000
VTY	3	381.19	32.689	432220000
AIRGDEELDSL	11	1216.59	108.98	428010000
VEVN	4	459.233	66.561	426570000
VTLV	4	430.279	59.298	426350000
LSFD	4	480.222	58.112	424430000
LDLD	4	474.233	73.289	422690000
LDFN	4	507.233	71.793	422180000
LALS	4	402.248	56.969	421610000
LKLE	4	501.316	59.036	421170000
LPFV	4	474.284	65.815	421020000
LEQL	4	501.28	60.874	418540000
GFDF	4	484.196	46.306	418200000
VLLV	4	442.316	62.263	418010000
LGLP	4	398.253	83.876	415840000
LWD	3	432.201	32.202	415380000
VETF	4	494.238	38.03	415130000
VELV	4	458.274	82.602	414970000
LPR	3	384.248	78.062	414420000
LGAL	4	372.237	73.311	413180000
LLLA	4	428.3	57.455	412240000
LGVE	4	416.227	74.48	411160000
MDW	3	450.157	57.455	409580000
LDVP	4	442.243	75.898	406580000
VGLF	4	434.253	83.876	404940000
LGLT	4	402.248	61.851	404190000
TDLV	4	446.238	38.03	403980000
FDLH	4	530.249	52.199	402340000
ELHL	4	510.28	52.856	402000000
GIPAPDFS	8	802.386	118.42	400480000
EENT	4	491.186	32.658	400440000
QLL	3	372.237	32.202	399540000
SHEGYPFPPVSTD	13	1431.63	128.28	399030000
NLEL	4	487.264	99.605	398950000
LEFD	4	522.233	57.986	397120000
LLY	3	407.242	36.05	396550000
FAL	3	349.2	55.918	394030000
GRLL	4	457.301	44.786	393330000
VDWL	4	531.269	54.755	393320000
LGNL	4	415.243	67.593	392820000
VGF	3	321.169	55.918	390200000
DLM	3	377.162	49.069	388860000
APLL	4	412.269	83.876	388750000
EVEVIVPKPY	10	1171.65	162.5	385480000
YLT	3	395.206	44.845	385310000
GLY	3	351.179	55.918	382180000
VELN	4	473.249	33.54	380570000
LPLA	4	412.269	62.263	380550000
YAVE	4	480.222	55.36	379600000
IELIEKPMG	9	1028.56	86.794	377830000
GISVPGRDIVIG	12	1181.68	81.338	377150000
VLEL	4	472.29	102.45	375810000
LKF	3	406.258	53.534	375720000
YLPK	4	519.306	49.481	375530000
LHLE	4	510.28	67.593	375510000
KQVHPDTGVS	10	1066.54	85.161	375120000
WDA	3	390.154	32.202	371890000
GIVLDSGDGVSH	12	1154.56	94.302	370680000
DLQEDLEGN	9	1031.44	104.44	370440000
VTQL	4	459.269	65.44	369410000
GAPVDWEDVDVTPV	14	1497.7	64.711	368260000
ELFK	4	535.301	61.28	367450000
FEVE	4	522.233	73.37	362430000
VVDL	4	444.258	75.898	360550000
GLELPEDEEEKKRFEEQ	17	2104	94.544	359700000
EEFENMPH	8	1031.4	116.35	359260000
LTFE	4	508.253	38.33	358790000
VESL	4	446.238	59.389	358380000
DLKV	4	473.285	44.278	357900000
VTLN	4	445.254	61.26	355650000
FPLG	4	432.237	47.364	355310000
EAPEDEKDIAPF	12	1359.62	64.711	355200000
FDGL	4	450.211	52.418	354920000
LGLA	4	372.237	62.263	353840000
LKEL	4	501.316	44.547	353580000
LGPW	4	471.248	62.263	351690000
TALL	4	416.263	43.904	351640000
KLDL	4	487.301	90	350720000
PRLL	4	497.333	50.856	350330000
VEFT	4	494.238	76.287	350020000
LDIPEHPGQPGAV	13	1328.67	122.57	349510000
VVLV	4	428.3	57.455	348690000
FDPL	4	490.243	46.306	348460000
LLP	3	341.231	55.918	346630000
SWL	3	404.206	46.041	345560000
LPINPLPEV	9	990.575	122.79	344960000
EVIRIPAT	8	897.528	119.29	344810000
NLDIERPTYTNL	12	1447.73	101.82	344350000
VDPL	4	442.243	44.278	344130000
LGLV	4	400.269	73.311	342940000
AFL	3	349.2	55.918	341910000
INPKDIEVPL	10	1136.64	83.265	341610000
LALP	4	412.269	73.311	340290000
YEV	3	409.185	40.566	339980000
LRLD	4	515.307	63.055	339960000
LHF	3	415.222	43.876	339810000
LEEF	4	536.248	48.123	339640000
LDFT	4	494.238	87.103	339040000
SPFDISPT	8	862.407	158.38	338870000
VDSVLDVVRKE	11	1257.69	113.22	338830000
DFLK	4	521.285	71.054	337710000
LLQL	4	485.321	103.94	337500000
MEW	3	464.173	42.596	337490000
GETGDRGPFGN	11	1105.48	150.35	337300000
VPPL	4	424.269	37.54	337000000
RGLL	4	457.301	52.856	336500000
LDSF	4	480.222	58.352	335960000
YQPF	4	553.254	40.9	335800000
LFVS	4	464.263	40.9	335770000
VGDL	4	402.211	65.829	335430000
VPVPDVSV	8	810.449	116	335130000
SFEAPEDEKDIAPF	14	1593.72	94.363	334800000
FALP	4	446.253	50.225	334140000
FDEM	4	540.189	67.593	333910000
VQFP	4	489.259	34.073	333650000
YGDL	4	466.206	70.435	332460000
VASL	4	388.232	72.087	332420000
SLLEEIRTA	9	1030.57	111.17	332220000
DLKL	4	487.301	52.958	329580000
MEL	3	391.178	55.249	328600000
VENF	4	507.233	54.755	328150000
VTTF	4	466.243	31.275	327990000
DWM	3	450.157	49.069	327680000
VDLF	4	492.258	52.856	327380000
VEVF	4	492.258	38.261	327380000
FVL	3	377.231	55.918	327230000
GLVTTPEEFIPR	12	1357.72	72.607	326880000
YAM	3	383.151	43.876	326560000
AIEIPVGHPD	10	1046.54	110.81	326460000
VDKINVPVIG	10	1052.62	95.815	325850000
LTM	3	363.183	57.455	324780000
SGGDTTKPFRPE	12	1290.62	134.13	323750000
LTVE	4	460.253	93.045	323540000
FLDK	4	521.285	55.852	322280000
KDLF	4	521.285	87.945	321490000
DIKDRFEKG	9	1106.57	93.598	320810000
YDV	3	395.169	50.225	320280000
NFVP	4	475.243	59.298	320240000
YLPV	4	490.279	57.455	319660000
VGGF	4	378.19	69.294	319240000
GLQFPVGR	8	872.487	114.02	318610000
SQLL	4	459.269	77.528	318040000
VEVA	4	416.227	65.088	317850000
GFAGDDAPRAVFPS	14	1405.66	103.34	317720000
LGLH	4	438.259	44.439	317210000
NLM	3	376.178	37.174	316660000
YFP	3	425.195	55.918	315210000
LAAV	4	372.237	47.364	314270000
LNFE	4	521.249	97.866	313400000
WLN	3	431.217	42.596	313380000
FPL	3	375.216	55.918	312240000
VGTF	4	422.217	42.222	312160000
GLVH	4	424.243	40.635	312130000
FHL	3	415.222	36.833	311320000
DLQEDLEGNV	10	1130.51	117.81	310800000
DGSKLPLPPI	10	1035.6	94.302	310160000
SYL	3	381.19	39.457	310040000
LGLS	4	388.232	76.733	309950000
LATV	4	402.248	43.904	307310000
YQPPTVVPGGDLAKVQ	16	1667.89	73.927	306720000
FDSL	4	480.222	70.863	306650000
VLLT	4	444.295	59.298	305440000
VGDF	4	436.196	54.755	304480000
LLLT	4	458.31	74.48	304430000
TDDQVDEIIRN	11	1316.62	121.8	303350000
GFAGDDAPRA	10	975.441	83.265	302360000
LDGF	4	450.211	75.898	301300000
AGKEIPSSPIKVPVEA	16	1620.91	106.58	300440000
VGFD	4	436.196	64.613	299930000
VGEV	4	402.211	31.275	298950000
VGLD	4	402.211	65.829	298480000
VALS	4	388.232	52.199	298220000
VDFL	4	492.258	65.829	297110000
VFP	3	361.2	55.918	296890000
LEVT	4	460.253	87.945	296670000
VKEL	4	487.301	66.561	295700000
LYEG	4	480.222	67.593	295520000
TDYL	4	510.233	67.593	293320000
DSILPPKRPTDLP	13	1447.8	120.09	292170000
VEEF	4	522.233	50.856	291650000
LPV	3	327.216	36.05	290510000
SWM	3	422.162	54.846	290410000
KDTDSEEELR	10	1220.55	209.6	288180000
LLKL	4	485.358	37.417	287780000
GLVK	4	415.279	59.389	287040000
GLKV	4	415.279	38.03	287040000
LEFN	4	521.249	77.925	285980000
DWDYIPLPR	9	1173.58	105.04	285110000
LPLG	4	398.253	62.263	284800000
LLLQ	4	485.321	88.98	284430000
VKLL	4	471.342	47.496	283030000
SVRL	4	473.296	37.417	282800000
LNFP	4	489.259	98.722	280920000
VPDL	4	442.243	67.593	280260000
PEFKEPLEALPS	12	1355.7	96.342	279930000
VAFV	4	434.253	44.439	279920000
FESV	4	480.222	37.783	279170000
LLLK	4	485.358	44.547	278450000
AFFP	4	480.237	47.364	277790000
LHSV	4	454.254	59.298	277650000
VRL	3	386.264	53.534	277240000
GERLTDDQVDEIIR	14	1657.83	131.26	276880000
DHHIPDSPF	9	1063.47	105.39	276500000
GYF	3	385.164	52.041	275540000
YLLK	4	535.337	41.922	275020000
YTVA	4	452.227	41.045	274830000
LPW	3	414.227	30.835	274820000
LSLK	4	459.306	61.28	274300000
GGVKRISGL	9	885.54	85.38	273830000
EVTDWPVED	9	1088.47	110.61	273440000
FLK	3	406.258	40.566	273380000
TLLL	4	458.31	40.9	273210000
LALQ	4	443.274	72.087	273180000
DFM	3	411.146	54.846	272940000
LENVIRDAV	9	1027.57	90.15	272620000
SVVPSPKVSDTVVEPY	16	1701.88	99.215	272020000
VLTL	4	444.295	63.971	271750000
GLLR	4	457.301	49.481	271330000
PFEPGTKPA	9	942.481	120.46	270690000
VPQV	4	441.259	82.602	268590000
FSL	3	365.195	69.294	268470000
LPFT	4	476.263	75.898	267740000
VFL	3	377.231	55.918	267500000
PLLQ	4	469.29	61.367	267430000
NLKL	4	486.317	55.599	267030000
EVHL	4	496.265	46.306	266600000
SLGL	4	388.232	59.298	266550000
LLEL	4	486.305	94.737	266450000
TPTYGDLNHL	10	1129.54	105.57	266240000
LTF	3	379.211	65.815	266220000
VAVV	4	386.253	44.439	265060000
YDF	3	443.169	42.596	264270000
YLK	3	422.253	30.717	262910000
LREV	4	515.307	35.777	262870000
VEAL	4	430.243	52.856	262210000
ELK	3	388.232	33.732	262210000
VSLE	4	446.238	82.17	261690000
LDEF	4	522.233	61.05	261690000
LEME	4	520.22	93.045	261420000
PEL	3	357.19	44.845	260680000
FSLE	4	494.238	45.108	260280000
EFLK	4	535.301	66.663	260210000
VGSL	4	374.217	72.087	259620000
GTLL	4	402.248	37.417	259220000
SPPELPDV	8	852.423	134.66	258190000
FDFE	4	556.217	46.618	257220000
WEPPQIDNPEYK	12	1514.7	76.228	256520000
VAM	3	319.157	43.876	256390000
WLV	3	416.242	33.176	255770000
VDLS	4	432.222	77.528	255140000
LEY	3	423.201	49.069	253960000
LNM	3	376.178	38.717	253450000
VGFL	4	434.253	65.815	253410000
FEP	3	391.174	57.455	252750000
PFLA	4	446.253	62.263	252600000
PLVP	4	424.269	83.876	252280000
GFLQ	4	463.243	51.96	252130000
EWNERSPLPN	10	1240.58	111.74	252090000
ALLL	4	428.3	65.815	252080000
MDIPEHPTPPEMH	13	1529.66	95.311	252040000
DQVFPFPEV	9	1076.52	110.12	251220000
KQEYDESGPSIV	12	1350.63	93.111	250740000
VEVP	4	442.243	44.278	250180000
LAGL	4	372.237	78.062	249600000
LKLL	4	485.358	47.496	249110000
WKP	3	429.238	42.596	248740000
PLKV	4	455.311	78.531	248270000
VQEL	4	487.264	95.117	246710000
AFLP	4	446.253	62.745	246380000
LKPF	4	503.311	55.36	245760000
ENVIRDAVT	9	1015.53	137.14	245300000
STEVGKIILQ	10	1086.63	135.79	244480000
SHEGYPFPPVST	12	1316.6	108.98	244000000
FDVE	4	508.217	47.627	243580000
DDEELKNI	8	974.456	148.33	243230000
DYL	3	409.185	54.846	242430000
MLDL	4	490.246	39.561	242250000
MDLL	4	490.246	38.03	242250000
FRL	3	434.264	53.534	242100000
YLEK	4	551.296	35.036	241940000
KEGLELPEDEEEKK	14	1671.82	160.18	241810000
LDWK	4	560.296	77.925	241770000
VWP	3	400.211	46.196	241080000
VPGL	4	384.237	40.635	241040000
GLRL	4	457.301	44.786	240690000
KVVL	4	457.326	43.904	239750000
DWK	3	447.212	47.27	239690000
GETGDRGPF	9	934.414	88.942	239580000
VAQL	4	429.259	46.306	238880000
VLTV	4	430.279	52.856	237370000
STKGDEITV	9	948.476	92.439	237150000
LDFV	4	492.258	59.389	236990000
IGEPIDER	8	927.466	109.01	236890000
TLLQ	4	473.285	53.478	236550000
LLTL	4	458.31	55.36	236400000
GAEGPTGPVGPL	12	1050.53	166.3	236120000
TPPSSAGPT	9	813.387	99.139	235260000
NLVV	4	443.274	51.96	235190000
LFP	3	375.216	55.918	234440000
VEWL	4	545.285	38.261	234370000
VPEIKHPQPDFGDLN	15	1704.85	98.156	233980000
KWL	3	445.269	32.202	233940000
LAEM	4	462.215	63.971	233520000
VEDF	4	508.217	74.48	233080000
SHLL	4	468.27	69.708	232900000
REKDEEIDSIR	11	1388.69	79.492	232410000
TSLL	4	432.258	34.297	231860000
WLP	3	414.227	48.874	231120000
VVV	3	315.216	40	230740000
GPSGEPGPEGPAGPIGPR	18	1627.8	264.72	230060000
VTLQ	4	459.269	95.117	227630000
PLTP	4	426.248	38.03	227500000
LPFIPPIP	8	892.542	110.43	227400000
LENVIRDAVTY	11	1291.68	112.13	227180000
PLLV	4	440.3	62.263	226840000
NKPEVLEPIPY	11	1297.69	106.6	226730000
MAL	3	333.172	40	226500000
LNLE	4	487.264	102.87	226140000
VALM	4	432.241	50.225	226050000
LEEPRWESS	9	1131.52	97.635	225550000
GLVR	4	443.286	44.786	225390000
VDVY	4	494.238	48.123	225370000
YPF	3	425.195	40	224340000
VASV	4	374.217	51.96	223840000
TEW	3	434.18	32.202	223220000
VSFD	4	466.206	35.031	223060000
ISGGIDNDI	9	902.435	108.09	223030000
GETLPGIA	8	756.402	110.54	222810000
VGLN	4	401.227	65.829	222380000
PLG	3	285.169	36.05	222140000
LSLH	4	468.27	64.528	221540000
GFFG	4	426.19	34.935	221460000
DLYH	4	546.244	40.9	221250000
LRF	3	434.264	78.062	221210000
FLDL	4	506.274	61.851	220840000
LELN	4	487.264	81.364	219750000
GVLK	4	415.279	49.481	219690000
VEVS	4	432.222	52.418	218710000
FVE	3	393.19	57.516	218700000
WSA	3	362.159	32.202	218150000
VTNL	4	445.254	60.874	217540000
NFFE	4	555.233	77.528	217280000
GGGGGGGPPMEIPVPR	16	1433.71	91.694	217130000
YELA	4	494.238	48.971	217010000
DLRL	4	515.307	51.004	216060000
LPVQ	4	455.274	67.593	215990000
VQNL	4	472.265	67.593	215790000
VPFL	4	474.284	62.263	214580000
ELLP	4	470.274	69.708	214170000
SPAL	4	386.217	68.068	213740000
MDL	3	377.162	50.225	213490000
SFL	3	365.195	39.457	212970000
FGRP	4	475.254	35.036	212180000
KLF	3	406.258	31.755	212150000
LSLN	4	445.254	78.58	211670000
LLEV	4	472.29	75.898	211050000
ALRL	4	471.317	54.755	210890000
DLAGRDLTDYLM	12	1381.65	79.148	210880000
LSLS	4	418.243	36.009	210340000
TFL	3	379.211	42.098	209610000
VPWL	4	513.295	65.815	209600000
KQVHPDTGVSSK	12	1281.67	83.226	209550000
GRPF	4	475.254	49.481	209350000
LVY	3	393.226	41.83	209340000
FLH	3	415.222	36.05	209340000
LLD	3	359.206	34.935	208030000
FPLL	4	488.3	62.745	207870000
IPYPSPELPDIA	12	1310.68	89.752	207820000
LQEM	4	519.236	112.31	207800000
LLVL	4	456.331	62.263	207750000
GLYP	4	448.232	57.516	207740000
STPTYGDL	8	852.387	155.53	207230000
WET	3	434.18	44.439	207150000
QLPQ	4	484.265	55.599	206150000
AFYP	4	496.232	34.935	206120000
VDFGKEPQGPM	11	1203.56	101.65	205840000
LPLT	4	442.279	75.898	204940000
AVDSLVPIGRGQ	12	1210.67	125.56	204480000
ADDTIEIR	8	931.461	133.6	204380000
MVLGSVSSGQLQ	12	1204.61	83.005	204100000
EGDGELVSQKWCS	13	1436.62	128.36	203940000
IPPSLPDIL	9	963.564	98.133	203310000
VVF	3	363.216	55.918	202720000
ELDL	4	488.248	71.861	202290000
LSDF	4	480.222	64.276	202280000
WTV	3	404.206	40.635	200570000
WDDL	4	547.228	71.861	200420000
DWA	3	390.154	37.174	200290000
VGAL	4	358.222	62.745	199470000
LPVV	4	426.284	62.263	198840000
LEPW	4	543.269	40.9	198590000
QDLL	4	487.264	84.485	198320000
LALE	4	444.258	69.708	198080000
ERLL	4	529.322	61.28	197010000
LSLL	4	444.295	88.444	196340000
VNLP	4	441.259	69.708	195290000
GDKPSLPGPSAPGPR	15	1431.75	73.758	194850000
VGTL	4	388.232	41.719	194400000
YPLN	4	505.254	65.829	194340000
YFDQSEKEEVRIG	13	1598.76	108.47	193840000
YRDL	4	565.286	53.225	193410000
QVLE	4	487.264	56.754	192420000
VAVK	4	415.279	47.496	192340000
VALG	4	358.222	32.689	192280000
VEEM	4	506.205	77.528	191810000
LEPQ	4	485.249	49.44	191690000
LHQL	4	509.296	65.829	191650000
LAEL	4	444.258	63.971	191650000
EVNIPDFK	8	960.492	111.01	191280000
LTDF	4	494.238	76.418	191190000
LYL	3	407.242	55.918	190600000
YYP	3	441.19	55.918	190400000
VNF	3	378.19	44.845	190260000
SILPPKRPTDLPL	13	1445.86	76.143	188950000
HDLL	4	496.265	74.48	188810000
GFFE	4	498.211	46.306	188480000
LGFM	4	466.225	65.815	187970000
EAW	3	404.17	52.288	187830000
LPLK	4	469.326	59.389	186430000
YVLE	4	522.269	64.613	186340000
VTLF	4	478.279	55.908	185990000
VLW	3	416.242	55.918	185560000
SSLL	4	418.243	43.904	185140000
LDIPEHPGQPGAVT	14	1429.72	99.283	184950000
GEDGAEGPTGPVGPL	15	1351.63	138.98	184190000
ENIPEKWTPEV	11	1340.66	96.143	183950000
IPAPDFSLG	9	915.47	117.6	183720000
VGAV	4	344.206	62.745	183700000
KEGLELPEDEEEKKRFEEQ	19	2361.13	138.3	183620000
VNEV	4	459.233	43.823	183240000
QFL	3	406.222	35.165	182780000
YLNL	4	521.285	33.732	182350000
KLEDEVHGPL	10	1135.59	131.41	181280000
DLLK	4	487.301	57.986	180820000
MLF	3	409.204	52.041	180460000
LDKL	4	487.301	57.711	180230000
LGLQ	4	429.259	74.48	180000000
NLYP	4	505.254	41.719	179710000
VLNL	4	457.29	48.971	179460000
LHW	3	454.233	36.05	179010000
SKLL	4	459.306	43.671	178360000
SITDPGDSDIIR	12	1287.63	85.958	176860000
VNDIFERIAAE	11	1275.65	157.75	176700000
LGVK	4	415.279	41.922	176580000
DLVK	4	473.285	49.44	175970000
VLVL	4	442.316	73.311	174410000
WLLD	4	545.285	50.856	174360000
YALS	4	452.227	35.542	174100000
FLL	3	391.247	55.918	173960000
EHLL	4	510.28	68.068	173820000
DELEDILH	8	982.461	110.54	173730000
EVEVIVPKP	9	1008.59	96.19	173680000
PGIPAPDFS	9	899.439	134.66	173590000
WGP	3	358.164	36.05	173550000
VSDL	4	432.222	89.046	173530000
LPSP	4	412.232	41.045	173340000
ADW	3	390.154	42.596	172940000
FDTW	4	567.233	40.978	172290000
KDLY	4	537.28	82.17	172090000
NLLP	4	455.274	88.98	172070000
TDLPSRLPTQS	11	1213.63	90.827	172010000
TLLV	4	444.295	38.03	171810000
FETL	4	508.253	43.904	170840000
VFK	3	392.242	30.717	170220000
IDSDLEGHPTPR	12	1335.64	80.037	169920000
VPFV	4	460.269	65.815	169860000
GFVD	4	436.196	38.03	168990000
LDIPEHPGQPG	11	1158.57	101.64	168660000
LPIPGTDL	8	824.464	143.97	168450000
NFQV	4	506.249	33.905	168330000
YLTE	4	524.248	81.692	167550000
VDLQ	4	473.249	104.48	167430000
LDLW	4	545.285	75.898	166920000
PLKL	4	469.326	52.418	166870000
AKLL	4	443.311	44.786	166750000
KLTTPTYGDL	10	1107.58	99.802	166610000
NFDL	4	507.233	82.17	166270000
VNLL	4	457.29	52.418	166250000
VGLE	4	416.227	64.613	166120000
YDLDFKNPK	9	1138.57	90.709	165830000
VWGL	4	473.264	38.717	165710000
RLLP	4	497.333	52.856	165430000
LATP	4	400.232	48.123	165410000
SLKL	4	459.306	59.036	164760000
FHLT	4	516.27	35.618	164690000
GLVPIVEPE	9	951.528	97.473	164500000
FKL	3	406.258	37.54	164410000
YVEL	4	522.269	78.531	164330000
VFLE	4	506.274	65.088	164070000
LPTW	4	515.274	49.857	163760000
WLVT	4	517.29	52.856	163670000
LPQL	4	469.29	59.298	163510000
VTLS	4	418.243	35.618	163290000
WRP	3	457.244	65.815	162950000
LLDF	4	506.274	63.971	162500000
SLVH	4	454.254	39.742	162280000
LHLV	4	480.306	34.935	162270000
LPLE	4	470.274	78.531	162140000
NFPF	4	523.243	35.819	162110000
LALF	4	462.284	57.455	161750000
LAW	3	388.211	38.344	161420000
LFV	3	377.231	36.05	161180000
VLLK	4	471.342	44.786	161120000
DHLL	4	496.265	68.068	161030000
EEFRTPISET	10	1207.57	102.07	160960000
GVAM	4	376.178	37.54	160510000
SWP	3	388.175	37.174	160230000
VLAL	4	414.284	34.935	160200000
VDSVLDVVRK	10	1128.65	96.331	160070000
ALVK	4	429.295	35.036	159790000
YGDKPIKDSPF	11	1265.63	121.5	159750000
GFLK	4	463.279	44.786	159610000
LDRL	4	515.307	60.937	159500000
STEVGKIIL	9	958.57	129.56	159120000
DVDLKPVPIEV	11	1222.68	103.34	158980000
LELF	4	520.29	72.087	158370000
LVDF	4	492.258	83.129	158040000
AYV	3	351.179	38.344	157750000
WDVE	4	547.228	49.857	157610000
IYEETRGVLK	10	1206.66	74.92	157360000
APPEIPLQPAPT	12	1229.67	80.231	156540000
LSFS	4	452.227	64.276	156510000
DKPGAPEGPL	10	979.497	101.6	156250000
YRVE	4	565.286	41.959	156080000
GIDDIPFG	8	832.397	116	155880000
LEKM	4	519.273	37.417	155810000
SFPR	4	505.265	35.618	155450000
PLV	3	327.216	38.344	155380000
DHHIPDSPFA	10	1134.51	91.626	155250000
FNV	3	378.19	53.534	155070000
KFP	3	390.227	39.457	155040000
KDPL	4	471.269	41.193	155030000
PRPPTQVGGS	10	994.52	103.55	154840000
VEWS	4	519.233	35.036	154680000
DSAPNRGDLPINLPQ	15	1605.81	71.085	154450000
NKPEVLEPIP	10	1134.63	89.698	154430000
GYEV	4	466.206	52.418	154170000
TLP	3	329.195	65.051	154090000
LTP	3	329.195	42.596	154090000
ELRV	4	515.307	66.462	153920000
TLNL	4	459.269	55.599	153810000
GQEDYDRLRPL	11	1360.67	123.79	153770000
EVAPEPEIPTSH	12	1304.62	133.86	153680000
FETF	4	542.238	39.561	153590000
PVFE	4	490.243	59.389	153580000
LNLD	4	473.249	77.448	152680000
LPSL	4	428.263	47.496	152680000
VKLP	4	455.311	31.275	152500000
VPVG	4	370.222	62.263	151910000
GNTPKLPEI	9	967.534	96.948	151720000
VLSL	4	430.279	98.722	150740000
LLDK	4	487.301	52.958	150730000
LLPR	4	497.333	35.036	150630000
DYPF	4	540.222	31.504	150340000
PKLL	4	469.326	41.045	150200000
FDEV	4	508.217	65.829	149810000
GQKDSYVGDE	10	1096.47	109.11	149790000
LNTL	4	459.269	78.58	149620000
DLQEDLEGNVK	11	1258.6	104.2	149390000
VATF	4	436.232	34.073	148940000
FNL	3	392.206	60	148640000
HELL	4	510.28	52.856	148010000
KDRDDLVIA	9	1043.56	105.14	147970000
YDM	3	427.141	47.364	147240000
EALV	4	430.243	38.03	147090000
LAQL	4	443.274	43.904	146860000
WLL	3	430.258	52.041	146840000
EADF	4	480.186	48.123	146470000
LESW	4	533.249	35.618	146450000
DWE	3	448.159	49.496	146390000
MDIPEHPTPPEM	12	1392.61	90.601	145740000
DLRV	4	501.291	52.958	145640000
YDDL	4	524.212	94.224	145610000
WETV	4	533.249	35.618	144560000
VSV	3	303.179	40.566	144480000
LALG	4	372.237	37.54	144380000
LNKL	4	486.317	71.861	144320000
EELV	4	488.248	64.528	143860000
VGNDKPGIGGEL	12	1154.59	76.228	143830000
LNLL	4	471.306	94.118	143510000
PLLE	4	470.274	58.352	143460000
YLQL	4	535.301	51.96	143370000
WDSL	4	519.233	67.593	143160000
NDEELNKLL	9	1086.56	96.311	142810000
LSF	3	365.195	62.263	142780000
VGSVVDVL	8	786.449	110.54	142550000
LELM	4	504.262	38.03	142400000
LDDM	4	492.189	84.485	142340000
FDFD	4	542.201	33.01	142270000
LENM	4	505.221	87.265	142200000
GYM	3	369.136	43.876	141860000
VSYP	4	464.227	48.971	141760000
VLLS	4	430.279	45.044	141630000
EGYPFPPV	8	904.433	117.56	141500000
LTKH	4	497.296	40.978	141320000
FDY	3	443.169	44.439	140870000
FEDW	4	595.228	52.418	140190000
LKTL	4	473.321	30.502	140190000
YVVE	4	508.253	52.418	139740000
QFLD	4	521.249	47.627	139260000
FREL	4	563.307	59.036	139220000
VPLY	4	490.279	40.566	139140000
YSGL	4	438.211	90	139010000
LEFQ	4	535.264	65.44	138560000
QLLE	4	501.28	55.232	138520000
FDLV	4	492.258	38.03	138280000
YLAL	4	478.279	37.54	138080000
VGVM	4	404.209	53.534	138020000
LNLT	4	459.269	49.368	137240000
LHVQ	4	495.281	35.542	136990000
PANIPWSKD	9	1026.51	96.331	136000000
APF	3	333.169	46.196	135830000
VQVP	4	441.259	34.297	135750000
FVV	3	363.216	48.874	135380000
VFV	3	363.216	36.05	135380000
FELH	4	544.265	45.044	135210000
PHLL	4	478.29	32.689	135030000
YFE	3	457.185	44.439	134850000
GLLL	4	414.284	44.845	134440000
AVDSLVPIG	9	869.486	107.74	134390000
VHLQ	4	495.281	70.862	134060000
HSNLENEFDTV	11	1303.57	74.376	134020000
SEPSEVVGPITPKPK	15	1563.85	140.24	133790000
PFGKDPFDKD	10	1164.55	117.7	133650000
SEEVPEDWDAKPV	13	1499.68	94.309	133540000
VDLL	4	458.274	59.389	133150000
LPER	4	513.291	35.291	133140000
QALL	4	443.274	38.261	133120000
VGQEIEVRPG	10	1082.57	111.46	132880000
WSLD	4	519.233	52.418	132860000
VLP	3	327.216	55.918	132730000
EDW	3	448.159	69.294	132550000
VATY	4	452.227	69.708	132480000
VPLS	4	414.248	68.068	132450000
MLLK	4	503.314	37.783	132220000
SVAIDVIQ	8	843.47	118.01	131210000
AVF	3	335.185	41.83	131180000
LSLV	4	430.279	44.547	131090000
ARLL	4	471.317	59.389	130880000
AIRGDEELDSLIK	13	1457.77	57.434	130800000
SLSPSSLGRGIQYQN	15	1605.81	59.908	130790000
LGVS	4	374.217	72.087	130710000
YVAL	4	464.263	44.439	130220000
VTSL	4	418.243	49.481	130210000
YDTLRPIL	8	989.555	104.21	130200000
GRIDDNVEPERPR	13	1551.78	63.709	130100000
STEIPEFP	8	918.433	153.88	129910000
FEAE	4	494.201	41.959	129800000
GPFL	4	432.237	62.263	129570000
AGNKEVILPVPA	12	1206.7	84.522	128770000
GLKL	4	429.295	31.275	128390000
GGPGFGGEIDLD	12	1132.5	60.478	128340000
VDFA	4	450.211	65.088	128220000
IPPSLPDI	8	850.48	138.48	127780000
LPH	3	365.206	48.874	126880000
VTLP	4	428.263	59.298	126630000
VQLN	4	472.265	77.528	126620000
LEGTSVSLHC	10	1044.49	93.262	126380000
VLLM	4	474.288	62.745	126200000
EEKVPGLPVQV	11	1193.67	95.608	126180000
VSGW	4	447.212	31.275	126100000
LPAL	4	412.269	57.516	125790000
GFNL	4	449.227	68.068	125730000
GLP	3	285.169	48.874	125650000
VAP	3	285.169	36.05	125650000
YNKPEVLEPIP	11	1297.69	85.731	125150000
LHLL	4	494.322	50.225	124920000
WGSL	4	461.227	34.297	124600000
ELERDSFKRPLD	12	1503.77	71.548	124600000
YEEL	4	552.243	75.898	124320000
LDHL	4	496.265	39.561	123860000
VDVM	4	462.215	50.856	123750000
TLLE	4	474.269	44.547	123360000
LRLP	4	497.333	94.737	123330000
LPFS	4	462.248	76.733	123270000
PSPK	4	427.243	48.674	123000000
VQFT	4	493.254	46.618	122990000
VETL	4	460.253	65.829	122720000
QYLL	4	535.301	76.733	122500000
VGNL	4	401.227	55.36	121720000
GFLT	4	436.232	52.856	121700000
LTLK	4	473.321	52.365	121140000
PLL	3	341.231	55.918	120940000
TLM	3	363.183	37.174	120130000
LSLP	4	428.263	78.531	119650000
KLLL	4	485.358	51.96	119390000
WLH	3	454.233	36.05	119310000
EKIKEELEKIS	11	1344.75	149.96	119280000
SLLNLTDLEKLS	12	1344.75	99.815	119280000
VLKL	4	471.342	38.03	118780000
AFTP	4	434.217	31.697	117950000
ELERDSFKRPL	11	1388.74	73.666	117860000
PELL	4	470.274	38.03	117800000
LHFP	4	512.275	73.311	117710000
AGLQFPVGRIH	11	1193.67	106.36	117680000
LALR	4	471.317	49.857	117530000
SWSV	4	477.222	40.978	117350000
LNLP	4	455.274	98.722	117110000
TDDKYETVPHV	11	1302.61	82.261	116820000
LASF	4	436.232	48.315	116780000
FPVV	4	460.269	57.455	116490000
IELPSNLEPGKT	12	1296.69	104.79	116370000
EIKHPQPDFGDL	12	1394.68	143.5	116180000
TDQVFPFPEV	10	1177.57	97.635	115970000
VGFN	4	435.212	64.613	115960000
LKNL	4	486.317	40.914	115530000
VGVE	4	402.211	37.417	115050000
NLGL	4	415.243	52.856	114870000
ALSL	4	402.248	83.129	114660000
VEVIVPKPY	9	1042.61	87.323	114580000
TGLL	4	402.248	58.511	114510000
HPQPDFGDL	9	1024.46	100.45	114490000
VAFL	4	448.269	62.745	114390000
LENGHAVCSCNPGYTGTD	18	1836.74	68.069	113440000
LPK	3	356.242	62.263	113340000
LDDF	4	508.217	92.082	113270000
LAFQ	4	477.259	61.367	113130000
VAY	3	351.179	43.876	112860000
DLK	3	374.217	49.496	112670000
DVDKINVPVIGGH	13	1361.73	163.38	112670000
PLGL	4	398.253	30.717	112570000
DLFR	4	549.291	51.004	112380000
DLF	3	393.19	65.051	112050000
MFE	3	425.162	62.263	112050000
SELKKKLEEQ	10	1230.68	140.17	111930000
LQLL	4	485.321	98.722	111730000
VNLD	4	459.233	42.995	111690000
VLLN	4	457.29	69.708	111370000
VTFS	4	452.227	40.978	111270000
AVDSLVPIGR	10	1025.59	92.439	110620000
APVV	4	384.237	62.263	110480000
PLNEEERNLLS	11	1312.66	96.342	110340000
SGTPEDRNIIDL	12	1328.66	57.347	110260000
LSEF	4	494.238	32.634	110100000
VWDL	4	531.269	44.278	109950000
RNLDIERPTYTNL	13	1603.83	57.434	109830000
YEM	3	441.157	47.364	109500000
YLP	3	391.211	36.833	109190000
VTDV	4	432.222	50.856	109060000
TGAIVDVPVG	10	926.507	82.716	109030000
FGF	3	369.169	55.918	108800000
KQEYDESGPSIVH	13	1487.69	196.44	108590000
LVLD	4	458.274	65.088	108500000
DLKDELENK	9	1102.55	135.63	107820000
FEGE	4	480.186	60.874	107710000
VVM	3	347.188	52.041	107710000
ELRL	4	529.322	52.958	107330000
TPLG	4	386.217	38.261	107270000
WSP	3	388.175	32.202	107190000
YSLE	4	510.233	58.112	106960000
LHNL	4	495.281	61.367	106660000
LLLR	4	513.364	65.088	106490000
DYHKVPEIKHPQPDFGDL	18	2134.05	70.335	106480000
YRL	3	450.259	57.455	106090000
TPPL	4	426.248	40.9	105910000
AGHEPGADLGPVISPE	16	1544.75	94.692	104680000
WAP	3	372.18	36.05	104650000
GYLT	4	452.227	54.755	104480000
YGV	3	337.164	48.874	104480000
DGAEGPTGPVGPL	13	1165.56	101.64	104290000
YVEV	4	508.253	38.261	103560000
YSLL	4	494.274	68.068	103400000
YYPEVPGE	8	952.418	109.11	103370000
LQFE	4	535.264	78.58	102800000
YFG	3	385.164	36.05	102380000
FDDW	4	581.212	41.959	102330000
PGPL	4	382.222	53.534	102070000
GFDV	4	436.196	52.856	101920000
VEGDIIQTPIKT	12	1312.72	86.344	101630000
VDFN	4	493.217	52.958	100900000
SPLP	4	412.232	52.856	100640000
LPNT	4	443.238	93.045	100620000
VTML	4	462.251	48.123	100610000
FKLE	4	535.301	40.914	100340000
YLKL	4	535.337	49.857	99995000
WSDY	4	569.212	38.03	99891000
VTFQ	4	493.254	39.561	99813000
WEE	3	462.175	35.542	99781000
EYM	3	441.157	47.93	99775000
ELLL	4	486.305	87.753	99772000
YALL	4	478.279	57.455	99713000
EVDL	4	474.233	31.921	99522000
LGVT	4	388.232	58.352	99453000
FDFA	4	498.211	52.418	99253000
GNPIDGRGPVNTD	13	1310.62	71.221	99051000
YALV	4	464.263	44.439	98806000
LNFD	4	507.233	33.01	98787000
YTDL	4	510.233	47.627	98518000
LDFH	4	530.249	42.222	98121000
GLELPEDEEEK	11	1286.59	87.913	97481000
FAF	3	383.185	55.918	97410000
LPT	3	329.195	37.174	97318000
IETLRHEIT	9	1110.6	107.9	97136000
LPTA	4	400.232	37.783	97027000
YVL	3	393.226	55.918	96975000
VLNV	4	443.274	38.261	96876000
VDSPDKPEGPL	11	1152.57	93.649	96689000
FLV	3	377.231	36.05	95725000
LLLPGELAK	9	952.596	98.299	95716000
YSL	3	381.19	73.311	95557000
DSIGKDIEKA	10	1074.56	102.01	95467000
GQKDSYVGDEAQSKRGIL	18	1949.98	66.325	95461000
TWL	3	418.222	32.202	95386000
SEDQIKEIQRIM	12	1488.76	94.465	95385000
VNLS	4	431.238	71.054	95258000
LLLPGELAKHAVSE	14	1475.83	64.104	94729000
NKLL	4	486.317	44.278	94583000
SFAL	4	436.232	37.533	94544000
YHTDIPEPDFEA	12	1432.61	78.334	94316000
VVLP	4	426.284	73.311	94117000
VYL	3	393.226	43.876	94061000
LMTV	4	462.251	70.435	93367000
VPVK	4	441.295	31.697	93324000
AKLPGTQPVET	11	1139.62	90.15	93098000
FEEE	4	552.207	32.634	93055000
DVEESRNKFTNL	12	1450.71	134.84	92905000
SGEPGPEGPAGPIGPR	16	1473.72	57.175	92668000
SSKGDEITVK	10	1062.56	110.38	92418000
GQKDSYVGDEAQSKRGILTL	20	2164.11	107.45	92277000
NLDIERPTYTN	11	1334.65	123.75	92272000
VDWR	4	574.286	38.33	92149000
DVFKEVLHPVIQ	12	1422.79	87.184	91908000
EESGTPEDRNIID	13	1473.66	110.84	91896000
LAYL	4	478.279	62.263	91891000
EVHV	4	482.249	35.542	90981000
TYL	3	395.206	30.281	90749000
ARANTILQLADVQ	13	1411.78	87.184	90682000
GPF	3	319.153	52.041	90319000
YDEL	4	538.227	94.224	90207000
LTNVPLYASDVVIDSSGPSIT	21	2147.1	37.998	90073000
LGLF	4	448.269	83.876	89655000
LEVR	4	515.307	55.599	89436000
EAPL	4	428.227	33.649	89246000
ESNDGKTPSGPPQGTP	16	1567.71	80.979	88871000
LLW	3	430.258	55.918	88775000
FEEL	4	536.248	47.496	88538000
LPKL	4	469.326	44.786	88102000
VQLL	4	471.306	48.971	88008000
WNT	3	419.18	38.261	87697000
PLPV	4	424.269	62.263	87171000
WVEV	4	531.269	59.298	86939000
FRVG	4	477.27	54.755	86593000
TLTL	4	446.274	35.618	86545000
YRQL	4	578.318	49.481	86541000
LDVM	4	476.23	50.856	86370000
AVESERNLIQM	11	1288.64	78.939	86358000
YLLE	4	536.285	74.48	86001000
EVVLPGSPY	9	959.496	88.643	85994000
VQLF	4	505.29	45.044	85915000
VQTL	4	459.269	38.33	85834000
LQTL	4	473.285	32.666	85815000
NLFS	4	479.238	31.921	85643000
KLLV	4	471.342	38.261	85642000
FDVA	4	450.211	38.03	85397000
LDLAGRDLTDY	11	1250.61	72.434	85304000
TVQL	4	459.269	61.26	85245000
PFL	3	375.216	33.176	85194000
MDLM	4	508.203	44.547	85187000
FNM	3	410.162	55.249	85052000
LSDD	4	448.181	33.54	84955000
YDLT	4	510.233	35.291	84833000
KEGLELPEDEEEK	13	1543.73	155.66	84821000
LMEV	4	490.246	49.481	84765000
LLLPGELA	8	824.501	116.87	84749000
LLFE	4	520.29	59.389	84703000
LLLS	4	444.295	45.044	84551000
DRPF	4	533.26	69.776	84464000
EVIELPVKHPEL	12	1401.79	114.4	84350000
DMEGKPSPPGPS	12	1197.53	99.973	84274000
LLLP	4	454.316	62.263	84254000
WQP	3	429.201	44.845	84213000
VDGL	4	402.211	31.275	84205000
AVYP	4	448.232	37.54	84184000
YLLR	4	563.343	35.036	83947000
VQFD	4	507.233	32.323	83930000
ELRDSSSIL	9	1018.53	95.909	83803000
LPYF	4	538.279	34.935	83679000
FDVP	4	476.227	48.123	83642000
LDIERPTYTN	10	1220.6	101.82	83559000
VEGM	4	434.184	31.275	83497000
LHVE	4	496.265	64.613	83425000
KNIPDAEIPEL	11	1237.66	74.301	82806000
YTNL	4	509.249	104.48	82566000
SDREQGDSIVVT	12	1304.62	66.056	82445000
DYHKVPEIKHPQPDFGDLN	19	2248.09	83.253	82042000
VTWE	4	533.249	43.823	82021000
DRLL	4	515.307	56.754	81617000
YLLN	4	521.285	41.045	81533000
DYEKFVGIIK	10	1210.66	89.029	81243000
WSL	3	404.206	44.845	81049000
LHAP	4	436.243	50.225	80659000
VDKL	4	473.285	41.193	80556000
VPLQ	4	455.274	35.819	80514000
RDYDAEFPFNPN	12	1483.64	107.79	80382000
TPLP	4	426.248	37.131	80251000
YDSL	4	496.217	49.481	80166000
YSVE	4	496.217	30.502	80166000
EKTEEELKSGIE	12	1390.68	79.201	80118000
EVAPEPEIPT	10	1080.53	153.04	80028000
LEP	3	357.19	60	79972000
EVIRIPATS	9	984.56	104.44	79902000
KPLL	4	469.326	48.971	79749000
LEPK	4	485.285	43.823	78994000
LAVQ	4	429.259	43.904	78906000
YNEL	4	537.243	125.49	78071000
LFVD	4	492.258	59.298	77895000
LPTG	4	386.217	63.971	77767000
VEFV	4	492.258	38.03	77609000
LEFL	4	520.29	63.971	77605000
PWA	3	372.18	36.05	77392000
IDIPEINLPIHPV	13	1468.83	62.823	77078000
LNLQ	4	486.28	76.287	77019000
PEYTPVPEKPADFPDLSPA	19	2069	119.25	76973000
LPLY	4	504.295	57.455	76957000
SVHL	4	454.254	51.96	76918000
LREL	4	529.322	52.857	76860000
VDFG	4	436.196	38.261	76503000
ALDEEGEEK	9	1018.45	90.657	76454000
LEDQVGTDVPQV	12	1298.64	94.409	76415000
PDSIIKEPVDIV	12	1323.73	100.55	76341000
FLFP	4	522.284	53.534	76325000
YDLE	4	538.227	77.448	76224000
IPLIELPVER	10	1177.71	78.149	76210000
SEKETPVKLPE	11	1255.67	78.903	76152000
FPVG	4	418.222	62.263	76059000
YDTLRPILL	9	1102.64	99.139	76023000
GGKEPLPEGL	10	995.529	78.149	75793000
LKLV	4	471.342	31.921	75665000
LAYE	4	494.238	31.697	75488000
TLYG	4	452.227	35.819	75369000
LPVE	4	456.258	65.829	75368000
VAVQ	4	415.243	43.904	75354000
FVDL	4	492.258	41.922	75298000
EHFNLPESPDIVA	13	1466.7	123.88	75233000
YAVS	4	438.211	40.9	75015000
ATAELVNLAHDGMTPPTSA	19	1894.91	90.653	75014000
DVVVNPPKPGEPSYE	15	1625.79	84.658	75002000
ALPQ	4	427.243	37.417	74934000
PLVV	4	426.284	44.439	74843000
VQAL	4	429.259	48.971	74798000
WEVISDEHGLD	11	1298.58	83.005	74707000
LKAP	4	427.279	44.278	74677000
DWF	3	466.185	50	74638000
NVIGEPIDERGPVKT	15	1622.86	108.72	74571000
LSVQ	4	445.254	55.852	74453000
DLESALEETQRQL	13	1530.75	218.6	74384000
INLEPPKESPPS	12	1306.68	81.263	74355000
GLVTTPEEFIPRAG	14	1485.78	90.827	74038000
IPIDDHIGVS	10	1064.55	99.375	73993000
TDW	3	420.164	57.455	73848000
VDFQ	4	507.233	67.803	73433000
FQLM	4	537.262	103.94	73287000
KLFE	4	535.301	32.658	73230000
LLLG	4	414.284	44.439	73063000
SKIREEYPDRIM	12	1535.78	66.262	73041000
LLR	3	400.28	50.225	72883000
KELPDEDKIEL	11	1327.69	87.942	72572000
VGFS	4	408.201	61.367	72489000
FDGF	4	484.196	65.088	72471000
GQIFRPDNFV	10	1191.6	106.68	72331000
FDTL	4	494.238	44.547	72179000
AGEF	4	422.18	64.613	71892000
AISDELDQT	9	990.451	108.7	71657000
GINYQPPTVVPGGDLA	16	1596.81	72.321	71482000
SFVQ	4	479.238	47.627	71321000
YKLD	4	537.28	30.425	71230000
FPIPSPSPQ	9	968.497	97.033	71165000
GDLGIEIPPEKV	12	1265.69	83.862	71162000
LPEA	4	428.227	33.649	71032000
VGLA	4	358.222	40.635	70884000
SDDSFFNKPR	10	1211.56	141.23	70670000
LDINNPSTPK	10	1097.57	122.13	70600000
NWM	3	449.173	37.174	70596000
SWDL	4	519.233	31.697	70542000
SPF	3	349.164	42.098	70194000
LPQV	4	455.274	70.435	70138000
EEYV	4	538.227	52.856	70134000
YVLL	4	506.31	57.455	69962000
FELP	4	504.258	82.235	69632000
TLFD	4	494.238	39.561	69513000
PWM	3	432.183	36.05	69477000
TPWL	4	515.274	52.856	69470000
VLVT	4	430.279	52.856	69459000
FSF	3	399.179	44.845	69220000
YDLP	4	506.238	52.856	69215000
GFVV	4	420.237	44.439	69205000
GWF	3	408.18	52.041	69134000
DIPEHPTPPEM	11	1261.56	93.551	69119000
TLFE	4	508.253	64.276	69091000
EKDYEEVGVDSVE	13	1496.65	115.89	68801000
SPFD	4	464.191	61.28	68794000
GFAGDDAPRAVFP	13	1318.63	80.706	68784000
VLRD	4	501.291	77.448	68753000
FVNDIFERIAAE	12	1422.71	82.494	68685000
GLIYEETRGVLK	12	1376.77	83.883	68484000
KEVEVIEGIKK	11	1270.75	77.387	68445000
YLLS	4	494.274	46.306	68410000
SVEDDIAFH	9	1031.46	100.82	68399000
PQLE	4	485.249	54.668	68282000
LPYT	4	492.258	33.649	68267000
SFPK	4	477.259	30.502	68247000
KDLESALEETQRQL	14	1658.85	119.39	68131000
YVM	3	411.183	46.196	68121000
VDVP	4	428.227	35.819	67994000
FGM	3	353.141	43.876	67963000
YLA	3	365.195	36.05	67520000
YDLK	4	537.28	32.323	67354000
LPLM	4	472.272	50.225	67321000
SIDIQPTRPKN	11	1267.69	83.948	67279000
RLL	3	400.28	39.457	67255000
AWM	3	406.167	36.05	67173000
AGFAGDDAPRA	11	1046.48	73.985	67007000
LWL	3	430.258	52.041	66936000
SFLL	4	478.279	68.068	66894000
DFTNDNPLET	10	1164.49	106.36	66564000
LEFM	4	538.246	65.088	66469000
NSPLNSIPVSPV	12	1222.66	88.948	66445000
DEELNKLLSGVTIA	14	1500.8	150.1	66361000
DVGGQDKIRPL	11	1196.65	116.52	65986000
EFDTIIKDPVFS	12	1409.71	111.61	65913000
FDHL	4	530.249	35.819	65824000
GERGERGEAGEF	12	1292.57	88.681	65812000
GRFL	4	491.286	49.481	65724000
DLEW	4	561.243	47.496	65649000
LEVK	4	487.301	51.526	65645000
VWL	3	416.242	36.833	65588000
SKEEIEEAKEVFEL	14	1678.83	90.759	65564000
LYKL	4	535.337	47.496	65505000
TKLL	4	473.321	40.706	65397000
EIVRDIKEK	9	1128.65	107.15	65370000
TFP	3	363.179	45.229	65198000
GLPGLPPLPGHVEEPSD	17	1709.86	73.781	65075000
SLKF	4	493.29	54.755	65019000
PLR	3	384.248	57.516	64954000
VDLP	4	442.243	52.856	64913000
DFF	3	427.174	61.092	64906000
LFDL	4	506.274	88.444	64859000
MGEV	4	434.184	41.045	64812000
VENL	4	473.249	35.618	64699000
VSTF	4	452.227	49.857	64569000
ANLERENKNLSDQL	14	1642.83	108.56	64393000
FVP	3	361.2	52.041	64227000
GSEVTPFPGLEI	12	1244.63	68.625	64157000
GERLTDDQVDEI	12	1388.64	57.348	63890000
LPNE	4	471.233	67.803	63845000
LMLQ	4	503.278	31.697	63619000
DNTIEHLLPL	10	1163.62	86.67	63583000
PVLE	4	456.258	59.389	63406000
LPVK	4	455.311	35.819	63270000
ELEDALDGERDT	12	1361.59	103.26	63164000
TPLL	4	442.279	58.511	63003000
MLPK	4	487.283	37.417	62956000
SVLDPDEGIRFR	12	1402.72	78.692	62900000
VAAF	4	406.222	32.689	62843000
YLLQ	4	535.301	76.733	62619000
VRF	3	420.248	44.845	62547000
DVDIRKDLYANT	12	1421.72	54.343	62403000
SLW	3	404.206	49.069	61996000
AFF	3	383.185	41.83	61860000
LPTP	4	426.248	34.297	61793000
VPAK	4	413.264	41.719	61738000
LLML	4	488.303	47.364	61659000
KEDKAPDIDIQ	11	1270.64	120.99	61649000
WEGEEPTPSEGGPTPK	16	1696.76	144.57	61545000
VPLF	4	474.284	62.263	61456000
YNEATGGKYVPR	12	1353.67	66.056	61454000
AVSEGTKAVTK	11	1089.6	122.94	61214000
TLY	3	395.206	42.098	61178000
DAPVVSYPPFPGNEIN	16	1714.82	93.345	61054000
DIERPTYTN	9	1107.52	101.72	60876000
LRPL	4	497.333	65.088	60744000
LDIPQLIKPE	10	1164.68	84.213	60734000
ELPR	4	513.291	46.618	60655000
FALT	4	450.248	41.045	60621000
VGDDLLVTNPK	11	1169.63	81.338	60619000
LPPPPSIPLPSPEPTPK	17	1762.99	88.087	60225000
VANF	4	449.227	42.222	60214000
SYF	3	415.174	31.755	60183000
VPGNIPVIQ	9	935.544	94.407	60156000
YDFE	4	572.212	52.958	60123000
LEWS	4	533.249	30.502	60013000
YLGM	4	482.22	65.815	59952000
DLG	3	303.143	33.372	59796000
EVFP	4	490.243	43.904	59676000
ELVVTPLPKPT	11	1192.71	83.456	59579000
EHGIQPDGQMPS	12	1294.56	114.5	59564000
SVGDKVPADIR	11	1155.62	85.29	59499000
FLPK	4	503.311	44.786	59391000
FDKDQLRPQ	9	1145.58	111.95	59382000
VGPV	4	370.222	40.566	59234000
LEDNDLVQFPRP	12	1441.72	73.985	59227000
ARANTILQLADVQV	14	1510.85	63.408	58992000
GIPGIEDEENWHGKPL	16	1789.86	116.55	58965000
FEDV	4	508.217	67.852	58918000
MEVE	4	506.205	33.905	58716000
DSYVGDEAQSK	11	1197.52	106.88	58208000
LPHA	4	436.243	62.263	58080000
LRLV	4	499.348	35.618	57993000
AVESERNLIQ	10	1157.6	99.136	57900000
TVP	3	315.179	37.174	57426000
VELW	4	545.285	38.261	57370000
LDYQ	4	537.243	41.193	57197000
LLLF	4	504.331	37.54	57196000
KDDVLEPIFE	10	1203.6	75.378	56921000
YNL	3	408.201	69.294	56673000
PEW	3	430.185	53.534	56482000
EEVVESPEIH	10	1166.55	91.626	56421000
WLSL	4	517.29	33.732	56206000
YRGL	4	507.281	49.857	56157000
HEGYPFPPVSTD	12	1344.6	59.153	56016000
SGSGYIDVDVVSKY	14	1487.71	112.7	55868000
YLGE	4	480.222	65.829	55831000
TIDEDEFV	8	966.418	114.94	55741000
VFA	3	335.185	36.05	55704000
VGEPVWTPH	9	1020.5	111.28	55515000
VDYL	4	508.253	47.496	55464000
SRLL	4	487.312	56.754	55365000
VSQL	4	445.254	44.547	55294000
ERHGGEDAFIN	11	1243.56	87.639	55204000
PLPR	4	481.301	78.531	55005000
DLNM	4	491.205	32.323	54722000
VSF	3	351.179	44.439	54606000
YDW	3	482.18	62.263	54581000
ALKL	4	443.311	31.275	54392000
MEV	3	377.162	34.935	54340000
AIRNDEELNKLLSGVTIA	18	1955.07	97.551	54334000
SYVGDEAQSKRGILT	15	1622.83	81.494	54304000
VLLQ	4	471.306	72.087	54235000
FGGGAPGGGAPGGGSGGGPTIE	22	1712.78	93.091	54089000
FDQL	4	521.249	33.905	54053000
FSM	3	383.151	40.635	53712000
YWG	3	424.175	36.05	53708000
VPIPPDTAPPQME	13	1390.68	66.273	53696000
MGF	3	353.141	46.196	53690000
IGEPIDERGPVKTD	14	1524.78	68.676	53637000
VPEIKHPQPDFGDL	14	1590.8	160.86	53556000
LTPP	4	426.248	31.697	53485000
GHLL	4	438.259	47.364	53410000
LTLL	4	458.31	94.737	53403000
PLHL	4	478.29	40.635	53394000
VAPV	4	384.237	40.635	53335000
NNLP	4	456.233	33.649	52955000
TFGV	4	422.217	44.278	52909000
GFLR	4	491.286	49.481	52820000
MPFDAPDTPGLPEVT	15	1585.73	86.898	52783000
ELQHGSVTDAPQSTSLTVAAGTP	23	2266.11	39.509	52730000
WTE	3	434.18	33.732	52611000
IDEDVKIVPR	10	1182.66	96.331	52594000
SEESGTPEDRNIIDL	15	1673.77	183.94	52591000
YTLL	4	508.29	39.742	52499000
DFGL	4	450.211	92.392	52436000
VKDL	4	473.285	44.786	52273000
KNLIDDVL	8	928.523	110.61	52224000
VSSF	4	438.211	31.921	52148000
NVNL	4	458.249	47.496	51895000
VSEGTKAVTK	10	1018.57	89.913	51892000
PAPL	4	396.237	40.566	51823000
ELEDALDGER	10	1145.52	82.75	51621000
LEKV	4	487.301	35.618	51530000
KTEGEEGEEGGEE	13	1378.54	175.15	51495000
SPFDKPSAPEGPL	13	1340.66	100.58	51483000
HHP	3	389.181	30.835	51467000
VGISDPELFIPPR	13	1438.78	93.096	51321000
LQLP	4	469.29	55.232	51162000
LVRP	4	483.317	31.275	50819000
VQPQ	4	470.249	32.634	50810000
GSDPLNEEERNL	12	1371.63	108.47	50749000
PLQL	4	469.29	46.306	50583000
LANW	4	502.254	37.131	50564000
TDLQEDLEGNVK	12	1359.65	70.942	50544000
MVF	3	395.188	48.874	50526000
PLP	3	325.2	38.344	50466000
LDRF	4	549.291	49.857	50448000
YGDDVPSWQPR	11	1318.59	86.898	50427000
PTGTYHGDSDLQLE	14	1531.68	107.79	50398000
VVLT	4	430.279	48.123	50311000
LPAV	4	398.253	50.225	50202000
DLESALEETQRQLD	14	1645.78	126.71	50158000
AAGGAAEVSSILEEKILGASSQ	22	2087.07	57.537	50036000
LFTV	4	478.279	31.504	50015000
FDLF	4	540.258	52.856	49789000
LDLAGRDLTDYLM	13	1494.74	87.184	49699000
DLGF	4	450.211	38.261	49569000
WEVISDEHGLDPT	13	1496.68	80.688	49495000
LRLH	4	537.339	48.123	49474000
VQDL	4	473.249	67.852	49166000
KFDL	4	521.285	66.538	49133000
VPPSEPEPQLPR	12	1344.7	103.7	49087000
VPFPSPKEDEFSVN	14	1590.76	135.8	48949000
SRIDEANRIIA	11	1256.68	102.06	48902000
LFEV	4	506.274	47.496	48851000
LLAL	4	428.3	65.815	48531000
WEPL	4	543.269	31.275	48515000
EELNKLLSGVTIA	13	1385.78	96.143	48337000
GQVNYEEFVAMMTSK	15	1732.78	100.19	48311000
EGFM	4	482.184	64.528	48165000
MLV	3	361.204	30.835	48062000
VML	3	361.204	33.176	48027000
EFE	3	423.164	40.9	47527000
TLLS	4	432.258	49.481	47498000
YLTV	4	494.274	40.9	47372000
GHNDRPELQ	9	1064.5	86.67	47295000
FNF	3	426.19	55.249	47266000
YPLK	4	519.306	52.418	47175000
RDSPENNPNTPF	12	1386.62	96.143	47169000
DKLIHPIPIGEGE	13	1416.76	94.767	47097000
YLTL	4	508.29	46.306	47067000
EEYPDRIMN	9	1165.51	98.458	47002000
LERL	4	529.322	43.671	46900000
YADV	4	466.206	48.123	46824000
MSLL	4	462.251	64.613	46641000
EEVKRKLQEL	10	1270.72	80.231	46584000
DFFV	4	526.243	38.03	46437000
PFLSLPPP	8	866.49	130.65	46297000
FRPL	4	531.317	44.547	46165000
LPRP	4	481.301	41.719	46085000
MSAFLWQTTSTIGDQ	15	1684.78	71.555	46060000
DFKTDLRFQ	9	1168.59	100.57	45976000
WGDF	4	523.207	48.123	45927000
GPL	3	285.169	36.05	45716000
FEVH	4	530.249	40.9	45637000
TLLN	4	459.269	35.036	45523000
AGFAGDDAPRAVFPS	15	1476.7	63.091	44978000
FFP	3	409.2	55.918	44928000
VPPAVPGVT	9	835.48	88.643	44824000
AKNPFDSPDAPK	12	1285.63	96.229	44766000
LSRL	4	487.312	40.914	44764000
FEVK	4	521.285	50.399	44246000
YDREEEAGTPVHIV	14	1613.77	85.958	44189000
WDAP	4	487.207	52.856	44055000
LPAP	4	396.237	62.745	43892000
YKLP	4	519.306	47.496	43667000
LPYDKPGAPGTPK	13	1339.71	96.015	43597000
LMF	3	409.204	55.918	43515000
NLLK	4	486.317	32.634	43428000
LPYL	4	504.295	57.455	43354000
YTEDEELNKTKPI	13	1578.78	96.229	43141000
LLAD	4	430.243	58.352	43099000
LGYN	4	465.222	41.922	43041000
KPLPDLSGL	9	938.544	107.66	42991000
KLEF	4	535.301	35.291	42933000
VPAP	4	382.222	44.845	42585000
AAPGEKLPFFPEPQ	14	1526.78	74.944	42427000
NDEELNKLLSGVTIA	15	1614.85	95.401	42397000
PLM	3	359.188	36.05	42305000
YEHQPDFTNPPS	12	1430.61	74.162	42252000
YESV	4	496.217	32.634	42084000
WDNV	4	532.228	53.478	41904000
AIRNDEELNKLLSGVTIAQ	19	2083.13	137.46	41858000
GGGLKDSFKGN	11	1078.54	99.257	41704000
QFLK	4	534.317	44.132	41596000
VNDIFERIAAEA	12	1346.68	57.836	41415000
VDVQ	4	459.233	40.706	41354000
RGEDGAEGPTGPVGPL	16	1507.73	76.522	41191000
YVSL	4	480.258	37.131	41063000
FVF	3	411.216	55.918	40898000
EHVKDPATVVQ	11	1221.64	82.645	40734000
FDQSEKEEVRIG	12	1435.69	104.43	40476000
PLH	3	365.206	41.83	40426000
VAMF	4	466.225	40.635	40241000
LAAL	4	386.253	50.225	40218000
RQLF	4	562.323	48.971	40004000
AEFDTIIKDPVFS	13	1480.74	62.271	40002000
FRFE	4	597.291	35.031	39955000
YVNE	4	523.228	34.073	39915000
EIVRDIKEKL	10	1241.73	79.489	39743000
PGLE	4	414.211	49.481	39412000
MEF	3	425.162	40.635	39391000
DFKL	4	521.285	40.914	39355000
WLSQ	4	532.265	50.856	39322000
LKVL	4	471.342	35.036	39181000
DDKSENVEQQNGV	13	1460.64	68.735	39024000
MLLD	4	490.246	45.044	38568000
FDET	4	510.196	40.914	38568000
HGDEVAPEPEIPTSH	15	1613.73	104.43	38562000
EIKHPQPDFGDLN	13	1508.73	103.08	38520000
GAPVDWEDV	9	986.435	111.04	38511000
FDFH	4	564.233	37.131	38385000
YLGQ	4	479.238	70.862	38305000
DLRK	4	530.318	41.922	38263000
DLH	3	383.18	32.202	38261000
KDEDKTVVIN	10	1159.61	90.906	38243000
AGFE	4	422.18	64.613	38158000
PLSR	4	471.281	35.036	37650000
KNLEDQIKN	9	1100.58	134.05	37627000
IEDPSNLPDIWA	12	1368.66	86.67	37361000
GMAPDLPEDLYH	12	1356.6	91.064	37286000
NEW	3	447.175	38.717	36956000
YLVE	4	522.269	48.971	36939000
LLSF	4	478.279	64.528	36929000
SEVTPFPGLE	10	1074.52	77.072	36912000
ATEDLISPD	9	959.445	102.72	36866000
YGFR	4	541.265	35.819	36845000
VLVP	4	426.284	32.689	36826000
DIPEHPTPPEMH	12	1398.62	95.358	36548000
YLGS	4	438.211	31.697	36544000
VELM	4	490.246	64.528	36502000
PLE	3	357.19	35.165	36385000
LQKL	4	500.332	40.978	36375000
PNL	3	342.19	44.845	36206000
VLDP	4	442.243	31.504	36085000
APFL	4	446.253	57.516	35955000
GFVA	4	392.206	40.566	35932000
VPVS	4	400.232	52.856	35669000
QFE	3	422.18	30.717	35591000
YDDV	4	510.196	32.634	35332000
IDTGYPIRIPV	11	1242.7	101.64	35315000
GEKKKLFDVQ	10	1190.67	85.533	35309000
VQSL	4	445.254	38.33	35299000
NVINGGSHAGNK	12	1166.58	70.056	35211000
NWLE	4	560.259	52.958	35161000
LDDW	4	547.228	71.861	35149000
GERLTDDQVDEII	13	1501.73	84.31	34902000
VPVL	4	426.284	44.845	34832000
DLMK	4	505.257	37.783	34802000
NVVDSPDKPEGPL	13	1365.68	98.048	34687000
AILVDLEPGTMDSVR	15	1614.83	110.08	34644000
GFKL	4	463.279	33.649	34620000
SFMDPGQVL	9	992.464	121.99	34463000
LFKL	4	519.342	44.786	34419000
FVDLEPTVVDEVRTG	15	1674.85	84.479	34405000
LLPQ	4	469.29	37.417	34345000
YFSE	4	544.217	36.009	33945000
VVVT	4	416.263	37.131	33903000
DFEF	4	556.217	59.389	33788000
FPPF	4	506.253	73.311	33784000
DIDLDDGKDEL	11	1246.56	90.629	33721000
VTMN	4	463.21	51.004	33631000
GYPFPPVSTD	10	1078.5	106.42	33562000
DIKKPDRDEWGTGL	14	1628.82	96.745	33474000
ELKDIPEGYEPR	12	1444.72	79.201	33472000
TLPL	4	442.279	58.511	33419000
EEWT	4	563.223	40.914	33357000
SSQSNLEETGRVL	13	1418.7	70.488	33341000
DDMEKIWHHT	10	1310.57	119.75	33290000
DIPAKPEPSPPW	12	1332.67	76.1	33065000
APPAVPPIFN	10	1021.56	88.643	33014000
KELEEIVQPIM	11	1327.71	79.906	33009000
YLQ	3	422.217	37.54	32871000
VQHL	4	495.281	34.297	32814000
DSGTIFEPE	9	993.429	94.662	32694000
FPLK	4	503.311	31.504	32634000
IPTFPIEDH	9	1067.53	101.69	32625000
VDDF	4	494.201	54.755	32051000
EKSYELPDGQVLTIG	15	1647.84	67.456	32016000
FWD	3	466.185	32.202	31994000
LWG	3	374.195	33.176	31954000
LEEAESSLEQEEAKVM	16	1820.84	59.898	31913000
DVENPNKPETVLKPVSPL	18	1975.06	103.83	31824000
GVGRDEMENR	10	1161.52	77.379	31437000
YTPVPEKPADFPDLSPA	17	1842.9	86.463	31404000
VVLL	4	442.316	44.439	31385000
LPIPGTDLQ	9	952.523	164.77	31285000
FHLS	4	502.254	46.306	31266000
GDREQELGLPISPL	14	1522.8	77.379	31181000
LVF	3	377.231	55.918	31142000
YGW	3	424.175	43.876	31123000
SPPTPPPPPPEFPPFPI	17	1809.93	62.633	31041000
VEIGDQDEAIHI	12	1337.65	87.308	31037000
EHGIQPDGQMPSDK	14	1537.68	140.24	30830000
FTM	3	397.167	32.689	30807000
TPLQPIAKEPQPY	13	1480.79	64.103	30722000
LRP	3	384.248	55.249	30536000
LRNL	4	514.323	61.26	30349000
WEQ	3	461.191	53.534	30348000
VALY	4	464.263	53.534	30333000
MGFP	4	450.194	50.225	30259000
DFPIEPGDHW	10	1211.52	89.142	30242000
KDLESALEETQRQLD	15	1773.87	74.769	30047000
IPVNDPSQQLPGV	13	1362.71	71.425	30033000
LENVIRDAVTYT	12	1392.72	105.46	29891000
FDFWDGRDAEVD	12	1470.61	61.958	29807000
SILPPKRPTDLP	12	1332.78	55.064	29588000
WDF	3	466.185	39.457	29540000
ISDEHGLDPT	10	1082.49	93.195	29514000
DRFV	4	535.275	32.658	29489000
PLQP	4	453.259	50.856	29467000
SVELGPGIM	9	901.458	95.793	29293000
AVQDKVQKIESDIR	14	1627.89	75.012	29180000
LKQL	4	500.332	46.306	29113000
LTYA	4	466.243	38.03	29070000
EYLAAEVLELAGNAA	15	1532.77	100.25	28914000
IGEEPDVPYERPPLS	15	1696.83	86.313	28879000
DFRL	4	549.291	50.399	28699000
VPRL	4	483.317	46.306	28659000
VRLP	4	483.317	44.786	28659000
VGLS	4	374.217	56.969	28527000
LTWD	4	533.249	35.618	28389000
WLM	3	448.214	46.196	28274000
DKSKETDVIIH	11	1283.67	103.42	28080000
VDIIHTDARPF	11	1282.67	77.677	28066000
VTMF	4	496.236	44.278	27960000
MPFT	4	494.22	49.481	27958000
GYPFPPVST	9	963.47	90.986	27898000
PFDF	4	524.227	58.352	27871000
PLDLQIPTPR	10	1148.66	109.71	27867000
LDP	3	343.174	44.845	27823000
NDEELNKLLSGVTIAQ	16	1742.9	61.212	27746000
VPLL	4	440.3	55.249	27658000
VFF	3	411.216	55.918	27543000
FEDT	4	510.196	65.44	27471000
NFLL	4	505.29	33.649	27295000
LRV	3	386.264	34.935	27164000
EYF	3	457.185	32.202	27156000
EPVP	4	440.227	46.306	27137000
EVTIPEDIPNKTPLPN	16	1775.93	99.215	27053000
SGVDVPGSPF	10	960.455	113.91	27041000
YCK	3	412.178	45.229	26919000
LTLV	4	444.295	78.531	26821000
NLADEIHE	8	939.43	169.97	26662000
GIGQEPEPVPEPPVEEK	17	1829.9	103.2	26538000
WLTL	4	531.306	37.131	26501000
PLF	3	375.216	40	26363000
LLQV	4	471.306	33.649	26287000
PRPPTQVGGSK	11	1122.61	67.061	26180000
NFLK	4	520.301	31.275	25992000
VHPL	4	464.275	44.439	25976000
PSSPIKVPVEA	11	1122.63	147.74	25956000
DFFNGKEPNRG	11	1279.59	87.308	25855000
AVFVDLEPTVVDEVRTG	17	1844.95	113.99	25815000
YKGPGGGEQEEDGEKK	16	1706.77	62.055	25628000
LFNL	4	505.29	64.613	25505000
NAPT	4	401.191	34.297	25454000
ELIKVPDEPPNKT	13	1478.8	85.845	25087000
SLPELVEPPEKP	12	1333.71	74.267	25054000
YEEM	4	570.2	47.496	25052000
ESALEETQRQLD	12	1417.67	76.927	24807000
RFL	3	434.264	32.202	24487000
RENELQDKLIDL	12	1484.78	62.823	24361000
LYVV	4	492.295	30.717	24220000
FEYE	4	586.227	33.54	24121000
PGLQ	4	413.227	46.306	24116000
FPE	3	391.174	30.717	23860000
LLKA	4	443.311	41.045	23817000
GFAL	4	406.222	53.534	23805000
VEFF	4	540.258	33.649	23785000
LYELYFVFACVWAFGGVTFQD	21	2474.17	63.727	23683000
EIEIDNAHKE	10	1196.57	100.02	23682000
GDLNSSPSIPDKQIQ	15	1597.79	63.908	23669000
PYM	3	409.167	30.835	23383000
SWLK	4	532.301	40.978	23197000
ANLERENKNLSDQLREA	17	1999.01	113.4	23002000
KDYVPKPEDDQPPGGLPE	18	1979.95	111.79	22915000
HGESEWNQK	9	1113.48	88.819	22848000
VDLKPVPIEV	10	1107.65	99.013	22784000
FLRK	4	562.359	39.561	22768000
PAHL	4	436.243	40.635	22736000
PFP	3	359.185	41.83	22503000
DFHM	4	548.205	40.9	22433000
FRV	3	420.248	42.596	22384000
LPKV	4	455.311	37.533	22340000
FLLK	4	519.342	58.352	22227000
PLPL	4	438.284	65.815	22123000
LLLM	4	488.303	62.745	22079000
PMFR	4	549.273	35.618	21871000
LDFR	4	549.291	45.108	21785000
FLG	3	335.185	36.05	21775000
WGEEEREDIPSPL	13	1555.72	68.735	21687000
LNFL	4	505.29	52.418	21574000
REHVKDPATVVQ	12	1377.74	72.2	21527000
TFLL	4	492.295	64.528	21523000
LAFL	4	462.284	44.845	21283000
QGLL	4	429.259	31.697	21027000
SVGEGPHWDDVTNT	14	1512.65	70.1	21008000
LEGSGLAGI	9	815.439	97.068	20930000
TDPDTGMPAFPVDLPR	16	1727.82	81.494	20879000
LLLH	4	494.322	34.935	20539000
LAHL	4	452.275	40.635	20385000
WDQ	3	447.175	47.364	20312000
PLFK	4	503.311	31.697	20210000
KNPFDEPFPPSMPK	14	1629.79	67.519	20187000
GGPGGPGMGGPGGPGPH	17	1341.59	70.256	20077000
SRLP	4	471.281	39.511	20012000
VDLGGNIGI	9	856.465	87.251	20010000
VLFL	4	490.316	53.534	19969000
WVP	3	400.211	55.918	19938000
NGEF	4	465.186	32.634	19870000
YCE	3	413.126	45.229	19840000
GLELPEDEEEKK	12	1414.68	85.958	19828000
YLSL	4	494.274	45.044	19779000
VLVS	4	416.263	34.073	19582000
AIEIPVGHPDEVDEI	15	1631.8	72.643	19389000
ALF	3	349.2	55.918	19304000
SEVTPFPGLEID	12	1302.63	65.404	19299000
GIPDTPEPEPPTGAPVAPE	19	1869.9	72.34	19293000
AATDPDSIIKEPVDIVT	17	1782.93	73.632	19280000
GAIIVSPDIE	10	1012.54	122.13	19134000
LLH	3	381.238	41.83	18942000
SASKEHLVKEL	11	1239.68	74.849	18891000
LFDF	4	540.258	48.971	18647000
EFP	3	391.174	33.372	18357000
AWF	3	422.195	30.835	17895000
VVTV	4	416.263	34.073	17793000
GEEERDYDAEFPFNPN	16	1927.79	75.045	17435000
PFLS	4	462.248	34.073	16637000
[truncated: 44 more rows]
