# Supplementary material for: The Preventive Effect of Low-Molecular Weight Oyster Peptides on Lipopolysaccharide-Induced Acute Colitis in Mice by Modulating Intestinal Microbiota Communities
Source: Foods. 2024 Jul 29;13(15):2391. doi: 10.3390/foods13152391 (PMC11311859; doi:10.3390/foods13152391)
Supplement: Supplementary file 1 [file foods-13-02391-s001.zip › supplementary material/Table S3 Sequencing quantity of each sample.xlsx]

## Sheet: Sheet1
Table S3 Sequencing quantity of each sample
SampleID	Input	Filtered	Denoised	Merged	Non-chimeric	Non-singleton
BC1	62136	54332	52761	42621	25364	25271
BC2	59597	51725	50674	44454	31932	31908
BC3	64395	55888	54990	48648	37688	37671
BC4	53161	45342	44495	38716	25801	25749
BC5	63923	55038	53946	46229	28554	28491
LPS1	60217	52614	51314	41220	31338	31294
LPS2	57659	50308	49444	44646	35776	35756
LPS3	53555	46159	45081	36548	26723	26687
LPS4	56949	48552	47939	44653	35972	35962
LPS5	59405	51427	50016	39929	24569	24457
WP1	55486	48544	47268	36225	24211	24180
WP2	60429	51797	50542	43464	33035	33001
WP3	66120	56408	55755	51775	37624	37611
WP4	60371	52153	50751	40842	28816	28791
WP5	53440	46418	45223	38178	26051	26021
Low_LOP1	55002	47886	46855	39684	29531	29470
Low_LOP2	84788	77789	75484	58860	41232	41078
Low_LOP3	49690	45295	44019	34138	20999	20863
Low_LOP4	48624	44475	43294	34530	23514	23464
Low_LOP5	49196	44550	43837	39265	32869	32842
Mid_LOP1	50021	45568	44680	38607	22479	22401
Mid_LOP2	52009	47362	46435	39715	29622	29581
Mid_LOP3	51120	46478	44910	30679	17456	17265
Mid_LOP4	107429	97059	95406	82288	50539	50377
Mid_LOP5	92777	84704	82995	71212	44724	44574
High_LOP1	89240	81872	79580	63981	33029	32717
High_LOP2	90324	82924	80324	61377	45587	45490
High_LOP3	48972	44308	43204	36500	25304	25243
High_LOP4	52622	47993	46707	39711	27698	27650
High_LOP5	104796	96739	95037	84570	61103	61037
High_LOP1	49450	45179	44085	35836	21870	21797
High_LOP2	96586	88096	86401	73923	49325	49293
High_LOP3	48371	44165	43125	37305	29119	29100
High_LOP4	52359	47826	46651	36066	20693	20543
High_LOP5	111048	102222	99726	81906	55939	55803
average						32383.9
