# Supplementary material for: The Preventive Effect of Low-Molecular Weight Oyster Peptides on Lipopolysaccharide-Induced Acute Colitis in Mice by Modulating Intestinal Microbiota Communities
Source: Foods. 2024 Jul 29;13(15):2391. doi: 10.3390/foods13152391 (PMC11311859; doi:10.3390/foods13152391)
Supplement: Supplementary file 1 [file foods-13-02391-s001.zip › supplementary material/Table S4 sequences length.xlsx]

## Sheet: Sheet1
	Table S4 The counts of sequence length
	length	count
	232	2
	259	3
	260	3
	271	2
	280	3
	286	3
	287	3
	290	2
	298	3
	299	3
	305	2
	313	3
	318	2
	325	2
	326	3
	333	2
	334	2
	336	11
	338	17
	339	16
	340	2
	343	13
	344	2
	345	2
	350	8
	352	2
	353	2
	354	2
	362	4
	364	5
	365	2
	367	2
	369	2
	370	3
	371	3
	378	12
	383	1
	385	3
	392	4
	393	2
	401	7
	402	628
	404	17081
	405	147443
	406	55909
	407	15978
	408	26875
	409	229
	410	46
	411	26005
	412	67062
	413	230
	414	50
	415	233
	416	20
	417	2
	419	2
	421	22
	422	850
	423	44382
	424	161069
	425	118962
	426	517
	427	27
	428	4
	429	160018
	430	290257
	431	2010
	432	1
	440	3
	442	1
	Average	370.113
